# Supplementary material for: Diaqua­bis­(propane-1,3-diamine)­copper(II) bis­[diamminetetra­kis­(thio­cyanato-κN)chromate(III)] dimethyl sulfoxide octa­solvate
Source: Acta Crystallogr Sect E Struct Rep Online. 2011 Jun 4;67(Pt 7):m849–50. doi: 10.1107/S160053681102023X (PMC3152115; doi:10.1107/S160053681102023X)
Supplement: Supplementary file 1 [file e-67-0m849-sup1.cif]

##############################################################################
#                                                                            #
# This CIF contains the data in a paper accepted for publication in          #
# Acta Crystallographica Section E. It conforms to the requirements of       #
# Notes for Authors for Acta Crystallographica Section E, and has been       #
# peer reviewed under the auspices of the IUCr Commission on Journals.       #
#                                                                            #
# Full details of the Crystallographic Information File format               #
# are given in the paper "The Crystallographic Information File (CIF):       #
# a New Standard Archive File for Crystallography" by S. R. Hall, F. H.      #
# Allen and I. D. Brown [Acta Cryst. (1991), A47, 655-685].                  #
#                                                                            #
# The current version of the core CIF dictionary is obtainable from          #
# ftp://ftp.iucr.org/pub/cif_core.dic.                                       #
#                                                                            #
# Software is freely available for graphical display of the structure(s)     #
# in this CIF. For information consult the CIF software page                 #
# http://www.iucr.org/resources/cif/software.                                #
#                                                                            #
# This file may be used for bona fide research purposes within the           #
# scientific community so long as proper attribution is given to the journal # 
# article from which it was obtained.                                        #
#                                                                            #
##############################################################################
data_I
_audit_creation_method     SHELXL-97
_chemical_name_systematic
;
Diaquabis(propane-1,3-diamine)copper(II)
bis[diamminetetrakis(thiocyanato-\k<i>N</i>)chromate(III)]
dimethyl sulfoxide octasolvate
;
_chemical_name_common     ?
_chemical_formula_moiety
                         'C6 H24 Cu N4 O2 2+, 2(C4 H6 Cr N6 S4 -), 8(C2 H6 O S)'
_chemical_formula_sum     'C30 H84 Cr2 Cu N16 O10 S16'
_chemical_formula_iupac
               '[Cu (C3 H10 N2)2 (H2 O1)2], [Cr (N C S)4 (N H3)2], 8(C2 H6 O S)'
_chemical_formula_weight     1509.63
_chemical_melting_point     ?
_symmetry_cell_setting     triclinic
_symmetry_space_group_name_H-M     'P -1'
_symmetry_space_group_name_hall     '-P 1'
loop_
    _symmetry_equiv_pos_as_xyz
    'x, y, z'
    '-x, -y, -z'
_cell_length_a     12.2609(11)
_cell_length_b     12.2772(12)
_cell_length_c     13.8578(12)
_cell_angle_alpha     72.466(8)
_cell_angle_beta     89.664(7)
_cell_angle_gamma     61.535(10)
_cell_volume     1724.9(3)
_cell_formula_units_Z     1
_cell_measurement_reflns_used     4303
_cell_measurement_theta_min     2.93
_cell_measurement_theta_max     25.00
_cell_measurement_temperature     100(2)
_cell_special_details     ?
_exptl_crystal_description     block
_exptl_crystal_colour     violet
_exptl_crystal_size_max     .6
_exptl_crystal_size_mid     .4
_exptl_crystal_size_min     .3
_exptl_crystal_density_diffrn     1.453
_exptl_crystal_density_meas     ?
_exptl_crystal_density_method     'not measured'
_exptl_crystal_F_000     789
_exptl_absorpt_coefficient_mu     1.153
_exptl_absorpt_correction_type     multi-scan
_exptl_absorpt_process_details     '(CrysAlis PRO; Oxford Diffraction, 2010)'
_exptl_absorpt_correction_T_min     0.58
_exptl_absorpt_correction_T_max     0.71
_exptl_special_details
;
Xcalibur; Oxford Diffraction, (2010)
CrysAlisPro, Oxford Diffraction (2010). Oxford Diffraction Ltd.,
Version 1.171.34.44 (release 25-10-2010 CrysAlis171 .NET)
(compiled Oct 25 2010,18:11:34)
Empirical absorption correction using spherical harmonics,
 implemented in SCALE3 ABSPACK scaling algorithm.
;
_diffrn_ambient_temperature     100(2)
_diffrn_radiation_type     MoK\a
_diffrn_radiation_wavelength     0.71073
_diffrn_radiation_source     'Enhance (Mo) X-ray Source'
_diffrn_radiation_monochromator     graphite
_diffrn_measurement_device_type     'Oxford Diffraction Xcalibur Sapphire3'
_diffrn_measurement_method     '\w and \f'
_diffrn_detector_area_resol_mean     16.1827
_diffrn_reflns_number     15229
_diffrn_reflns_av_R_equivalents     0.0195
_diffrn_reflns_av_sigmaI/netI     0.0318
_diffrn_reflns_theta_min     2.93
_diffrn_reflns_theta_max     29.86
_diffrn_reflns_theta_full     26.00
_diffrn_measured_fraction_theta_max     0.854
_diffrn_measured_fraction_theta_full     0.979
_diffrn_reflns_limit_h_min     -16
_diffrn_reflns_limit_h_max     16
_diffrn_reflns_limit_k_min     -16
_diffrn_reflns_limit_k_max     15
_diffrn_reflns_limit_l_min     -19
_diffrn_reflns_limit_l_max     19
_diffrn_standards_number     0
_diffrn_standards_interval_count     .
_diffrn_standards_interval_time     .
_diffrn_standards_decay_%     .
_refine_special_details
;
Refinement of <i>F</i>^2^ against ALL reflections. The weighted <i>R</i>-factor
<i>wR</i> and goodness of fit <i>S</i> are based on <i>F</i>^2^, conventional
<i>R</i>-factors <i>R</i> are based on <i>F</i>, with <i>F</i> set to zero for
negative <i>F</i>^2^. The threshold expression of <i>F</i>^2^ >
\s(<i>F</i>^2^) is used only for calculating <i>R</i>-factors(gt) <i>etc</i>.
and is not relevant to the choice of reflections for refinement.
<i>R</i>-factors based on <i>F</i>^2^ are statistically about twice as large
as those based on <i>F</i>, and <i>R</i>- factors based on ALL data will be
even larger.
;
_reflns_number_total     8482
_reflns_number_gt     6966
_reflns_threshold_expression     I>2\s(I)
_refine_ls_structure_factor_coef     Fsqd
_refine_ls_matrix_type     full
_refine_ls_R_factor_all     0.0500
_refine_ls_R_factor_gt     0.0370
_refine_ls_wR_factor_gt     0.0901
_refine_ls_wR_factor_ref     0.0972
_refine_ls_goodness_of_fit_ref     1.078
_refine_ls_restrained_S_all     1.078
_refine_ls_number_reflns     8482
_refine_ls_number_parameters     353
_refine_ls_number_restraints     0
_refine_ls_hydrogen_treatment     constr
_refine_ls_weighting_scheme     calc
_refine_ls_weighting_details
         'calc w=1/[\s^2^(Fo^2^)+(0.0448P)^2^+1.0385P] where P=(Fo^2^+2Fc^2^)/3'
_atom_sites_solution_hydrogens     geom
_atom_sites_solution_primary     direct
_atom_sites_solution_secondary     difmap
_refine_ls_shift/su_max     0.001
_refine_ls_shift/su_mean     0.000
_refine_diff_density_max     0.763
_refine_diff_density_min     -0.557
_refine_ls_extinction_method     none
_refine_ls_extinction_coef     ?
loop_
    _atom_type_symbol
    _atom_type_description
    _atom_type_scat_dispersion_real
    _atom_type_scat_dispersion_imag
    _atom_type_scat_source
    'C' 'C' 0.0033 0.0016
                         'International Tables Vol C Tables 4.2.6.8 and 6.1.1.4'
    'H' 'H' 0.0000 0.0000
                         'International Tables Vol C Tables 4.2.6.8 and 6.1.1.4'
    'N' 'N' 0.0061 0.0033
                         'International Tables Vol C Tables 4.2.6.8 and 6.1.1.4'
    'O' 'O' 0.0106 0.0060
                         'International Tables Vol C Tables 4.2.6.8 and 6.1.1.4'
    'S' 'S' 0.1246 0.1234
                         'International Tables Vol C Tables 4.2.6.8 and 6.1.1.4'
    'Cr' 'Cr' 0.3209 0.6236
                         'International Tables Vol C Tables 4.2.6.8 and 6.1.1.4'
    'Cu' 'Cu' 0.3201 1.2651
                         'International Tables Vol C Tables 4.2.6.8 and 6.1.1.4'
_computing_data_collection
;
CrysAlis PRO (Oxford Diffraction, 2010)
;
_computing_cell_refinement
;
CrysAlis PRO (Oxford Diffraction, 2010)
;
_computing_data_reduction
;
CrysAlis PRO (Oxford Diffraction, 2010)
;
_computing_structure_solution     'SHELXTL (Sheldrick, 2008)'
_computing_structure_refinement     'SHELXTL (Sheldrick, 2008)'
_computing_molecular_graphics     'SHELXTL (Sheldrick, 2008)'
_computing_publication_material     'publCIF (Westrip, 2010)'
loop_
    _atom_site_type_symbol
    _atom_site_label
    _atom_site_fract_x
    _atom_site_fract_y
    _atom_site_fract_z
    _atom_site_U_iso_or_equiv
    _atom_site_adp_type
    _atom_site_calc_flag
    _atom_site_refinement_flags
    _atom_site_occupancy
    _atom_site_symmetry_multiplicity
    _atom_site_disorder_assembly
    _atom_site_disorder_group
    O O1 0.13010(15) 0.77778(15) -0.02683(12) 0.0259(3) Uani d . 1 2 . .
    H H1E 0.1484 0.8037 -0.0871 0.039 Uiso d R 1 2 . .
    H H1F 0.1991 0.7425 0.0160 0.039 Uiso d R 1 2 . .
    Cu Cu1 0.0000 1.0000 0.0000 0.01782(9) Uani d S 1 1 . .
    Cr Cr1 1.0000 0.0000 0.5000 0.01666(10) Uani d S 1 1 . .
    Cr Cr2 0.0000 0.5000 0.0000 0.01895(11) Uani d S 1 1 . .
    S S1 1.22765(6) 0.19198(6) 0.58717(5) 0.03186(14) Uani d . 1 2 . .
    S S2 0.60022(5) 0.32965(5) 0.52979(4) 0.02642(13) Uani d . 1 2 . .
    S S3 0.28491(6) 0.43926(7) 0.26932(6) 0.03845(16) Uani d . 1 2 . .
    S S4 0.34351(5) 0.12439(6) -0.04325(5) 0.02791(13) Uani d . 1 2 . .
    S S5 0.64253(5) 0.22031(5) 0.19080(4) 0.02553(12) Uani d . 1 2 . .
    S S6 0.30881(5) 1.08392(5) 0.23806(4) 0.02493(12) Uani d . 1 2 . .
    S S7 0.47022(5) 0.58296(6) 0.11082(4) 0.02518(12) Uani d . 1 2 . .
    S S8 0.17949(5) 0.48082(5) 0.67464(4) 0.02321(12) Uani d . 1 2 . .
    O O2 0.78274(14) 0.13337(16) 0.19770(12) 0.0264(3) Uani d . 1 2 . .
    O O3 0.18069(15) 1.09692(16) 0.22392(13) 0.0276(3) Uani d . 1 2 . .
    O O4 0.36425(15) 0.72167(16) 0.05789(12) 0.0275(3) Uani d . 1 2 . .
    O O5 0.16592(15) 0.58928(15) 0.71241(12) 0.0263(3) Uani d . 1 2 . .
    N N1 -0.10137(17) 0.93537(17) 0.09092(14) 0.0220(4) Uani d . 1 2 . .
    H H1A -0.1522 1.0008 0.1162 0.026 Uiso calc R 1 2 . .
    H H1B -0.1535 0.9272 0.0496 0.026 Uiso calc R 1 2 . .
    N N2 0.13971(17) 0.92577(18) 0.12042(13) 0.0212(4) Uani d . 1 2 . .
    H H2A 0.2133 0.9049 0.0940 0.025 Uiso calc R 1 2 . .
    H H2B 0.1236 0.9936 0.1440 0.025 Uiso calc R 1 2 . .
    N N3 1.08964(17) 0.08516(17) 0.53719(13) 0.0209(4) Uani d . 1 2 . .
    N N4 0.83883(17) 0.13557(17) 0.52307(14) 0.0220(4) Uani d . 1 2 . .
    N N5 0.96720(16) 0.11943(17) 0.34908(13) 0.0186(3) Uani d . 1 2 . .
    H H5A 0.9124 0.1123 0.3108 0.022 Uiso calc R 1 2 . .
    H H5B 1.0410 0.0939 0.3241 0.022 Uiso calc R 1 2 . .
    H H5C 0.9338 0.2046 0.3460 0.022 Uiso calc R 1 2 . .
    N N6 0.12608(17) 0.47359(18) 0.10717(15) 0.0242(4) Uani d . 1 2 . .
    N N7 0.13479(17) 0.35414(18) -0.03865(15) 0.0239(4) Uani d . 1 2 . .
    N N8 -0.03243(17) 0.36323(17) 0.10530(14) 0.0213(4) Uani d . 1 2 . .
    H H8A -0.0753 0.3381 0.0719 0.026 Uiso calc R 1 2 . .
    H H8B -0.0786 0.3996 0.1501 0.026 Uiso calc R 1 2 . .
    H H8C 0.0423 0.2917 0.1403 0.026 Uiso calc R 1 2 . .
    C C1 -0.0366(2) 0.8106(2) 0.17926(17) 0.0254(5) Uani d . 1 2 . .
    H H1C 0.0134 0.7365 0.1541 0.031 Uiso calc R 1 2 . .
    H H1D -0.0998 0.7942 0.2157 0.031 Uiso calc R 1 2 . .
    C C2 0.0489(2) 0.8171(2) 0.25237(17) 0.0266(5) Uani d . 1 2 . .
    H H2C 0.0741 0.7434 0.3179 0.032 Uiso calc R 1 2 . .
    H H2D 0.0018 0.9003 0.2669 0.032 Uiso calc R 1 2 . .
    C C3 0.1658(2) 0.8099(2) 0.21183(16) 0.0256(5) Uani d . 1 2 . .
    H H3A 0.2224 0.8027 0.2669 0.031 Uiso calc R 1 2 . .
    H H3B 0.2103 0.7291 0.1935 0.031 Uiso calc R 1 2 . .
    C C4 1.1462(2) 0.1305(2) 0.55823(16) 0.0215(4) Uani d . 1 2 . .
    C C5 0.7391(2) 0.2164(2) 0.52692(16) 0.0207(4) Uani d . 1 2 . .
    C C6 0.1937(2) 0.4591(2) 0.17413(18) 0.0240(4) Uani d . 1 2 . .
    C C7 0.2218(2) 0.2583(2) -0.04054(16) 0.0219(4) Uani d . 1 2 . .
    C C8 0.5722(2) 0.1351(3) 0.1611(2) 0.0333(5) Uani d . 1 2 . .
    H H8D 0.5821 0.1333 0.0913 0.050 Uiso calc R 1 2 . .
    H H8E 0.4826 0.1801 0.1659 0.050 Uiso calc R 1 2 . .
    H H8F 0.6131 0.0447 0.2098 0.050 Uiso calc R 1 2 . .
    C C9 0.6182(3) 0.1991(3) 0.3196(2) 0.0557(10) Uani d . 1 2 . .
    H H9A 0.6514 0.1053 0.3578 0.084 Uiso calc R 1 2 . .
    H H9B 0.5280 0.2480 0.3214 0.084 Uiso calc R 1 2 . .
    H H9C 0.6619 0.2323 0.3511 0.084 Uiso calc R 1 2 . .
    C C10 0.4189(2) 0.9225(2) 0.2392(2) 0.0311(5) Uani d . 1 2 . .
    H H10A 0.4043 0.8578 0.2903 0.047 Uiso calc R 1 2 . .
    H H10B 0.5046 0.9045 0.2568 0.047 Uiso calc R 1 2 . .
    H H10C 0.4083 0.9167 0.1712 0.047 Uiso calc R 1 2 . .
    C C11 0.3450(3) 1.0572(3) 0.3702(2) 0.0402(6) Uani d . 1 2 . .
    H H11A 0.2926 1.1390 0.3842 0.060 Uiso calc R 1 2 . .
    H H11B 0.4340 1.0294 0.3870 0.060 Uiso calc R 1 2 . .
    H H11C 0.3285 0.9883 0.4122 0.060 Uiso calc R 1 2 . .
    C C12 0.6073(2) 0.5762(3) 0.0626(2) 0.0329(5) Uani d . 1 2 . .
    H H12A 0.6020 0.5784 -0.0086 0.049 Uiso calc R 1 2 . .
    H H12B 0.6818 0.4946 0.1046 0.049 Uiso calc R 1 2 . .
    H H12C 0.6135 0.6520 0.0652 0.049 Uiso calc R 1 2 . .
    C C13 0.5117(2) 0.5740(3) 0.23673(19) 0.0354(6) Uani d . 1 2 . .
    H H13A 0.5284 0.6457 0.2328 0.053 Uiso calc R 1 2 . .
    H H13B 0.5873 0.4892 0.2718 0.053 Uiso calc R 1 2 . .
    H H13C 0.4423 0.5824 0.2750 0.053 Uiso calc R 1 2 . .
    C C14 0.0292(2) 0.4947(3) 0.6669(2) 0.0331(5) Uani d . 1 2 . .
    H H14A 0.0074 0.4758 0.7358 0.050 Uiso calc R 1 2 . .
    H H14B 0.0302 0.4317 0.6367 0.050 Uiso calc R 1 2 . .
    H H14C -0.0334 0.5844 0.6239 0.050 Uiso calc R 1 2 . .
    C C15 0.1823(3) 0.5356(3) 0.54062(19) 0.0348(6) Uani d . 1 2 . .
    H H15A 0.1095 0.6237 0.5080 0.052 Uiso calc R 1 2 . .
    H H15B 0.1791 0.4744 0.5104 0.052 Uiso calc R 1 2 . .
    H H15C 0.2599 0.5389 0.5298 0.052 Uiso calc R 1 2 . .
loop_
    _atom_site_aniso_label
    _atom_site_aniso_U_11
    _atom_site_aniso_U_22
    _atom_site_aniso_U_33
    _atom_site_aniso_U_12
    _atom_site_aniso_U_13
    _atom_site_aniso_U_23
    O1 0.0239(8) 0.0248(8) 0.0277(8) -0.0124(7) 0.0004(6) -0.0066(6)
    Cu1 0.01624(17) 0.01650(17) 0.01893(17) -0.00831(14) 0.00019(13)
                                                                    -0.00339(13)
    Cr1 0.0145(2) 0.0143(2) 0.0189(2) -0.00612(17) 0.00164(17) -0.00447(17)
    Cr2 0.0162(2) 0.0144(2) 0.0248(2) -0.00683(18) 0.00464(18) -0.00617(18)
    S1 0.0354(3) 0.0315(3) 0.0385(3) -0.0230(3) 0.0043(3) -0.0136(3)
    S2 0.0196(3) 0.0210(3) 0.0285(3) -0.0031(2) 0.0046(2) -0.0073(2)
    S3 0.0249(3) 0.0358(3) 0.0474(4) -0.0128(3) -0.0097(3) -0.0085(3)
    S4 0.0189(3) 0.0210(3) 0.0415(3) -0.0054(2) 0.0044(2) -0.0154(2)
    S5 0.0205(3) 0.0208(3) 0.0282(3) -0.0047(2) -0.0019(2) -0.0087(2)
    S6 0.0225(3) 0.0225(3) 0.0303(3) -0.0126(2) 0.0066(2) -0.0071(2)
    S7 0.0186(3) 0.0235(3) 0.0323(3) -0.0096(2) 0.0007(2) -0.0095(2)
    S8 0.0230(3) 0.0177(2) 0.0258(3) -0.0086(2) 0.0018(2) -0.0060(2)
    O2 0.0186(8) 0.0266(8) 0.0288(8) -0.0080(6) -0.0002(6) -0.0083(7)
    O3 0.0203(8) 0.0248(8) 0.0363(9) -0.0109(7) 0.0059(7) -0.0093(7)
    O4 0.0193(8) 0.0240(8) 0.0304(8) -0.0060(6) 0.0000(6) -0.0061(6)
    O5 0.0292(8) 0.0210(8) 0.0282(8) -0.0115(7) 0.0020(7) -0.0093(6)
    N1 0.0193(9) 0.0189(9) 0.0257(9) -0.0096(7) 0.0015(7) -0.0046(7)
    N2 0.0185(8) 0.0228(9) 0.0208(8) -0.0095(7) 0.0018(7) -0.0065(7)
    N3 0.0192(9) 0.0166(8) 0.0228(8) -0.0069(7) 0.0025(7) -0.0048(7)
    N4 0.0202(9) 0.0183(9) 0.0233(9) -0.0078(7) 0.0020(7) -0.0046(7)
    N5 0.0183(8) 0.0173(8) 0.0191(8) -0.0081(7) 0.0033(7) -0.0059(6)
    N6 0.0192(9) 0.0208(9) 0.0308(10) -0.0094(7) 0.0033(8) -0.0076(8)
    N7 0.0201(9) 0.0198(9) 0.0306(9) -0.0089(7) 0.0064(7) -0.0085(7)
    N8 0.0205(9) 0.0168(8) 0.0269(9) -0.0100(7) 0.0041(7) -0.0067(7)
    C1 0.0270(11) 0.0196(10) 0.0251(10) -0.0115(9) 0.0022(9) -0.0018(8)
    C2 0.0279(12) 0.0238(11) 0.0197(10) -0.0085(9) 0.0026(9) -0.0041(8)
    C3 0.0235(11) 0.0232(11) 0.0197(10) -0.0073(9) -0.0039(8) -0.0012(8)
    C4 0.0215(10) 0.0176(10) 0.0212(10) -0.0078(8) 0.0026(8) -0.0045(8)
    C5 0.0222(10) 0.0176(10) 0.0204(9) -0.0096(8) 0.0020(8) -0.0046(8)
    C6 0.0176(10) 0.0173(10) 0.0324(11) -0.0073(8) 0.0041(9) -0.0046(9)
    C7 0.0194(10) 0.0235(11) 0.0267(10) -0.0122(9) 0.0067(8) -0.0110(9)
    C8 0.0254(12) 0.0302(12) 0.0427(14) -0.0155(10) 0.0030(10) -0.0075(11)
    C9 0.0343(15) 0.064(2) 0.0323(14) 0.0075(14) 0.0003(12) -0.0237(14)
    C10 0.0228(11) 0.0241(11) 0.0393(13) -0.0085(9) 0.0057(10) -0.0070(10)
    C11 0.0467(16) 0.0494(17) 0.0368(14) -0.0317(14) 0.0075(12) -0.0169(12)
    C12 0.0197(11) 0.0330(13) 0.0436(14) -0.0112(10) 0.0056(10) -0.0133(11)
    C13 0.0267(12) 0.0367(14) 0.0314(12) -0.0080(11) -0.0039(10) -0.0101(11)
    C14 0.0312(13) 0.0326(13) 0.0399(13) -0.0195(11) 0.0069(11) -0.0119(11)
    C15 0.0510(16) 0.0367(14) 0.0314(12) -0.0301(13) 0.0165(11) -0.0166(11)
_geom_special_details
;
All e.s.d.'s (except the e.s.d. in the dihedral angle between two l.s. planes)
are estimated using the full covariance matrix. The cell e.s.d.'s are taken
into account individually in the estimation of e.s.d.'s in distances, angles
and torsion angles; correlations between e.s.d.'s in cell parameters are only
used when they are defined by crystal symmetry. An approximate (isotropic)
treatment of cell e.s.d.'s is used for estimating e.s.d.'s involving l.s.
planes.
;
loop_
    _geom_bond_atom_site_label_1
    _geom_bond_atom_site_label_2
    _geom_bond_site_symmetry_2
    _geom_bond_distance
    _geom_bond_publ_flag
    O1 H1E . 0.8692 ?
    O1 H1F . 0.8704 ?
    Cu1 O1 . 2.5655(16) ?
    Cu1 N1 . 2.0202(18) ?
    Cu1 N1 2_575 2.0202(18) ?
    Cu1 N2 2_575 2.0442(17) ?
    Cu1 N2 . 2.0442(17) ?
    Cr1 N4 . 1.9888(18) ?
    Cr1 N4 2_756 1.9888(18) ?
    Cr1 N3 2_756 1.9983(19) ?
    Cr1 N3 . 1.9983(19) ?
    Cr1 N5 . 2.0702(17) ?
    Cr1 N5 2_756 2.0702(17) ?
    Cr2 N6 . 1.9898(19) ?
    Cr2 N6 2_565 1.9898(19) ?
    Cr2 N7 2_565 1.9928(18) ?
    Cr2 N7 . 1.9928(19) ?
    Cr2 N8 . 2.0640(17) ?
    Cr2 N8 2_565 2.0641(17) ?
    S1 C4 . 1.623(2) ?
    S2 C5 . 1.615(2) ?
    S3 C6 . 1.617(2) ?
    S4 C7 . 1.622(2) ?
    S5 O2 . 1.5149(16) ?
    S5 C8 . 1.769(3) ?
    S5 C9 . 1.770(3) ?
    S6 O3 . 1.5090(17) ?
    S6 C11 . 1.780(3) ?
    S6 C10 . 1.783(2) ?
    S7 O4 . 1.5086(16) ?
    S7 C13 . 1.777(3) ?
    S7 C12 . 1.779(2) ?
    S8 O5 . 1.5108(17) ?
    S8 C14 . 1.769(3) ?
    S8 C15 . 1.781(2) ?
    N1 C1 . 1.483(3) ?
    N1 H1A . 0.9200 ?
    N1 H1B . 0.9200 ?
    N2 C3 . 1.489(3) ?
    N2 H2A . 0.9200 ?
    N2 H2B . 0.9200 ?
    N3 C4 . 1.159(3) ?
    N4 C5 . 1.165(3) ?
    N5 H5A . 0.9100 ?
    N5 H5B . 0.9100 ?
    N5 H5C . 0.9100 ?
    N6 C6 . 1.162(3) ?
    N7 C7 . 1.159(3) ?
    N8 H8A . 0.9100 ?
    N8 H8B . 0.9100 ?
    N8 H8C . 0.9100 ?
    C1 C2 . 1.508(3) ?
    C1 H1C . 0.9900 ?
    C1 H1D . 0.9900 ?
    C2 C3 . 1.509(3) ?
    C2 H2C . 0.9900 ?
    C2 H2D . 0.9900 ?
    C3 H3A . 0.9900 ?
    C3 H3B . 0.9900 ?
    C8 H8D . 0.9800 ?
    C8 H8E . 0.9800 ?
    C8 H8F . 0.9800 ?
    C9 H9A . 0.9800 ?
    C9 H9B . 0.9800 ?
    C9 H9C . 0.9800 ?
    C10 H10A . 0.9800 ?
    C10 H10B . 0.9800 ?
    C10 H10C . 0.9800 ?
    C11 H11A . 0.9800 ?
    C11 H11B . 0.9800 ?
    C11 H11C . 0.9800 ?
    C12 H12A . 0.9800 ?
    C12 H12B . 0.9800 ?
    C12 H12C . 0.9800 ?
    C13 H13A . 0.9800 ?
    C13 H13B . 0.9800 ?
    C13 H13C . 0.9800 ?
    C14 H14A . 0.9800 ?
    C14 H14B . 0.9800 ?
    C14 H14C . 0.9800 ?
    C15 H15A . 0.9800 ?
    C15 H15B . 0.9800 ?
    C15 H15C . 0.9800 ?
loop_
    _geom_angle_atom_site_label_1
    _geom_angle_atom_site_label_2
    _geom_angle_atom_site_label_3
    _geom_angle_site_symmetry_1
    _geom_angle_site_symmetry_3
    _geom_angle
    _geom_angle_publ_flag
    H1E O1 H1F . . 105.3 ?
    N1 Cu1 N1 . 2_575 180.00(11) ?
    N1 Cu1 N2 . 2_575 87.84(7) ?
    N1 Cu1 N2 2_575 2_575 92.16(7) ?
    N1 Cu1 N2 . . 92.16(7) ?
    N1 Cu1 N2 2_575 . 87.84(7) ?
    N2 Cu1 N2 2_575 . 180.0 ?
    N1 Cu1 O1 . . 92.27(6) ?
    N1 Cu1 O1 2_575 . 87.73(6) ?
    N2 Cu1 O1 2_575 . 94.59(6) ?
    N2 Cu1 O1 . . 85.41(6) ?
    N4 Cr1 N4 . 2_756 180.00(10) ?
    N4 Cr1 N3 . 2_756 89.65(8) ?
    N4 Cr1 N3 2_756 2_756 90.35(8) ?
    N4 Cr1 N3 . . 90.35(8) ?
    N4 Cr1 N3 2_756 . 89.65(8) ?
    N3 Cr1 N3 2_756 . 180.00(6) ?
    N4 Cr1 N5 . . 90.24(7) ?
    N4 Cr1 N5 2_756 . 89.76(7) ?
    N3 Cr1 N5 2_756 . 91.87(7) ?
    N3 Cr1 N5 . . 88.13(7) ?
    N4 Cr1 N5 . 2_756 89.76(7) ?
    N4 Cr1 N5 2_756 2_756 90.24(7) ?
    N3 Cr1 N5 2_756 2_756 88.13(7) ?
    N3 Cr1 N5 . 2_756 91.87(7) ?
    N5 Cr1 N5 . 2_756 180.0000(10)
                                 ?
    N6 Cr2 N6 . 2_565 180.0 ?
    N6 Cr2 N7 . 2_565 90.37(8) ?
    N6 Cr2 N7 2_565 2_565 89.63(8) ?
    N6 Cr2 N7 . . 89.63(8) ?
    N6 Cr2 N7 2_565 . 90.37(8) ?
    N7 Cr2 N7 2_565 . 180.00(10) ?
    N6 Cr2 N8 . . 89.48(8) ?
    N6 Cr2 N8 2_565 . 90.52(8) ?
    N7 Cr2 N8 2_565 . 91.17(7) ?
    N7 Cr2 N8 . . 88.83(7) ?
    N6 Cr2 N8 . 2_565 90.52(8) ?
    N6 Cr2 N8 2_565 2_565 89.48(8) ?
    N7 Cr2 N8 2_565 2_565 88.83(7) ?
    N7 Cr2 N8 . 2_565 91.17(7) ?
    N8 Cr2 N8 . 2_565 180.00(14) ?
    O2 S5 C8 . . 105.70(11) ?
    O2 S5 C9 . . 104.89(11) ?
    C8 S5 C9 . . 98.98(17) ?
    O3 S6 C11 . . 105.98(12) ?
    O3 S6 C10 . . 105.91(11) ?
    C11 S6 C10 . . 97.80(13) ?
    O4 S7 C13 . . 106.08(11) ?
    O4 S7 C12 . . 106.13(11) ?
    C13 S7 C12 . . 97.55(13) ?
    O5 S8 C14 . . 105.80(11) ?
    O5 S8 C15 . . 106.19(11) ?
    C14 S8 C15 . . 97.93(13) ?
    C1 N1 Cu1 . . 120.07(14) ?
    C1 N1 H1A . . 107.3 ?
    Cu1 N1 H1A . . 107.3 ?
    C1 N1 H1B . . 107.3 ?
    Cu1 N1 H1B . . 107.3 ?
    H1A N1 H1B . . 106.9 ?
    C3 N2 Cu1 . . 121.96(14) ?
    C3 N2 H2A . . 106.8 ?
    Cu1 N2 H2A . . 106.8 ?
    C3 N2 H2B . . 106.8 ?
    Cu1 N2 H2B . . 106.8 ?
    H2A N2 H2B . . 106.7 ?
    C4 N3 Cr1 . . 177.22(18) ?
    C5 N4 Cr1 . . 173.03(18) ?
    Cr1 N5 H5A . . 109.5 ?
    Cr1 N5 H5B . . 109.5 ?
    H5A N5 H5B . . 109.5 ?
    Cr1 N5 H5C . . 109.5 ?
    H5A N5 H5C . . 109.5 ?
    H5B N5 H5C . . 109.5 ?
    C6 N6 Cr2 . . 175.38(19) ?
    C7 N7 Cr2 . . 166.49(18) ?
    Cr2 N8 H8A . . 109.5 ?
    Cr2 N8 H8B . . 109.5 ?
    H8A N8 H8B . . 109.5 ?
    Cr2 N8 H8C . . 109.5 ?
    H8A N8 H8C . . 109.5 ?
    H8B N8 H8C . . 109.5 ?
    N1 C1 C2 . . 110.69(19) ?
    N1 C1 H1C . . 109.5 ?
    C2 C1 H1C . . 109.5 ?
    N1 C1 H1D . . 109.5 ?
    C2 C1 H1D . . 109.5 ?
    H1C C1 H1D . . 108.1 ?
    C1 C2 C3 . . 113.34(19) ?
    C1 C2 H2C . . 108.9 ?
    C3 C2 H2C . . 108.9 ?
    C1 C2 H2D . . 108.9 ?
    C3 C2 H2D . . 108.9 ?
    H2C C2 H2D . . 107.7 ?
    N2 C3 C2 . . 113.53(18) ?
    N2 C3 H3A . . 108.9 ?
    C2 C3 H3A . . 108.9 ?
    N2 C3 H3B . . 108.9 ?
    C2 C3 H3B . . 108.9 ?
    H3A C3 H3B . . 107.7 ?
    N3 C4 S1 . . 178.9(2) ?
    N4 C5 S2 . . 178.86(19) ?
    N6 C6 S3 . . 178.4(2) ?
    N7 C7 S4 . . 179.9(3) ?
    S5 C8 H8D . . 109.5 ?
    S5 C8 H8E . . 109.5 ?
    H8D C8 H8E . . 109.5 ?
    S5 C8 H8F . . 109.5 ?
    H8D C8 H8F . . 109.5 ?
    H8E C8 H8F . . 109.5 ?
    S5 C9 H9A . . 109.5 ?
    S5 C9 H9B . . 109.5 ?
    H9A C9 H9B . . 109.5 ?
    S5 C9 H9C . . 109.5 ?
    H9A C9 H9C . . 109.5 ?
    H9B C9 H9C . . 109.5 ?
    S6 C10 H10A . . 109.5 ?
    S6 C10 H10B . . 109.5 ?
    H10A C10 H10B . . 109.5 ?
    S6 C10 H10C . . 109.5 ?
    H10A C10 H10C . . 109.5 ?
    H10B C10 H10C . . 109.5 ?
    S6 C11 H11A . . 109.5 ?
    S6 C11 H11B . . 109.5 ?
    H11A C11 H11B . . 109.5 ?
    S6 C11 H11C . . 109.5 ?
    H11A C11 H11C . . 109.5 ?
    H11B C11 H11C . . 109.5 ?
    S7 C12 H12A . . 109.5 ?
    S7 C12 H12B . . 109.5 ?
    H12A C12 H12B . . 109.5 ?
    S7 C12 H12C . . 109.5 ?
    H12A C12 H12C . . 109.5 ?
    H12B C12 H12C . . 109.5 ?
    S7 C13 H13A . . 109.5 ?
    S7 C13 H13B . . 109.5 ?
    H13A C13 H13B . . 109.5 ?
    S7 C13 H13C . . 109.5 ?
    H13A C13 H13C . . 109.5 ?
    H13B C13 H13C . . 109.5 ?
    S8 C14 H14A . . 109.5 ?
    S8 C14 H14B . . 109.5 ?
    H14A C14 H14B . . 109.5 ?
    S8 C14 H14C . . 109.5 ?
    H14A C14 H14C . . 109.5 ?
    H14B C14 H14C . . 109.5 ?
    S8 C15 H15A . . 109.5 ?
    S8 C15 H15B . . 109.5 ?
    H15A C15 H15B . . 109.5 ?
    S8 C15 H15C . . 109.5 ?
    H15A C15 H15C . . 109.5 ?
    H15B C15 H15C . . 109.5 ?
loop_
    _geom_hbond_atom_site_label_D
    _geom_hbond_atom_site_label_H
    _geom_hbond_atom_site_label_A
    _geom_hbond_site_symmetry_A
    _geom_hbond_distance_DH
    _geom_hbond_distance_HA
    _geom_hbond_distance_DA
    _geom_hbond_angle_DHA
    O1 H1E O2 2_665 0.87 1.88 2.732(2) 165
    O1 H1E S5 2_665 0.87 2.87 3.5905(18) 142
    O1 H1F O4 . 0.87 1.98 2.786(2) 153
    N1 H1A O2 1_465 0.92 2.10 2.995(3) 163
    N1 H1B S4 2_565 0.92 2.70 3.490(2) 145
    N2 H2A O4 . 0.92 2.33 3.052(2) 135
    N2 H2B O3 . 0.92 2.24 3.091(3) 153
    N5 H5A O2 . 0.91 2.11 3.003(2) 167
    N5 H5B O3 1_645 0.91 2.21 3.079(2) 161
    N5 H5C O5 2_666 0.91 2.09 2.966(2) 160
    N8 H8A O1 2_565 0.91 2.08 2.956(2) 162
    N8 H8B O5 2_566 0.91 2.19 3.054(2) 159
    N8 H8C O3 1_545 0.91 2.10 2.981(2) 162
data_global
_journal_date_recd_electronic     2011-05-11
_journal_date_accepted     2011-05-26
_journal_name_full     'Acta Crystallographica, Section E'
_journal_year     2011
_journal_volume     67
_journal_issue      7
_journal_page_first     m849
_journal_page_last     m850
_journal_paper_category     QM
_journal_coeditor_code     BR2167
_publ_contact_author_name     'Julia A. Rusanova'
_publ_contact_author_address
;
Taras Shevchenko National University of Kyiv,
Department of Chemistry,
Volodymyrska Str. 64, 01033 Kyiv, Ukraine
;
_publ_contact_author_email     'rusanova_j@yahoo.com'
_publ_contact_author_fax     ?
_publ_contact_author_phone     '380 44 235 43 71'
_publ_section_title
;
Diaquabis(propane-1,3-diamine)copper(II)
bis[diamminetetrakis(thiocyanato-\k<i>N</i>)chromate(III)] dimethyl sulfoxide
octasolvate
;
loop_
    _publ_author_name
    _publ_author_footnote
    _publ_author_address
    'Nikitina, Vitalina M.' .
;
National Taras Shevchenko University,
Department of Chemistry,
Volodymyrska Str. 64, 01033 Kyiv, Ukraine
;
    'Nesterova, Oksana V.' .
;
National Taras Shevchenko University,
Department of Chemistry,
Volodymyrska Str. 64, 01033 Kyiv, Ukraine
;
    'Zubatyuk, Roman I.' .
;
Institute for Scintillation Materials,
"Institute for Single Crystals",
National Academy of Sciences of Ukraine,
Lenina ave. 60, Kharkov 61001,
Ukraine
;
    'Shishkin, Oleg V.' .
;
Institute for Scintillation Materials,
"Institute for Single Crystals",
National Academy of Sciences of Ukraine,
Lenina ave. 60, Kharkov 61001,
Ukraine
;
    'Rusanova, Julia A.' .
;
National Taras Shevchenko University,
Department of Chemistry,
Volodymyrska Str. 64, 01033 Kyiv, Ukraine
;
