# Supplementary material for: Diaqua­bis­(propane-1,3-diamine)­copper(II) bis­[diamminetetra­kis­(thio­cyanato-κN)chromate(III)] dimethyl sulfoxide octa­solvate
Source: Acta Crystallogr Sect E Struct Rep Online. 2011 Jun 4;67(Pt 7):m849–50. doi: 10.1107/S160053681102023X (PMC3152115; doi:10.1107/S160053681102023X)
Supplement: Supplementary file 2 [file e-67-0m849-Isup2.hkl]

# 
# h,k,l, Fc-squared, Fo-squared, sigma(Fo-squared) and status flag 
# 
data_I
_shelx_title ' koko263 in P-1' 
_shelx_refln_list_code          4 
_shelx_F_calc_maximum      204.02 
_exptl_crystal_F_000       789.00 
_reflns_d_resolution_high  0.7138 
 
loop_ 
 _symmetry_equiv_pos_as_xyz 
 'x, y, z' 
 '-x, -y, -z' 
 
_cell_length_a    12.2609 
_cell_length_b    12.2772 
_cell_length_c    13.8578 
_cell_angle_alpha  72.466 
_cell_angle_beta   89.664 
_cell_angle_gamma  61.535 
 
_shelx_F_squared_multiplier     1.000 
 
loop_ 
 _refln_index_h 
 _refln_index_k 
 _refln_index_l 
 _refln_F_squared_calc 
 _refln_F_squared_meas 
 _refln_F_squared_sigma 
 _refln_observed_status 
   3   0   0     1547.84     1438.06     21.39 o 
   4   0   0       36.15       86.93      5.45 o 
   5   0   0     8596.66     8936.46     97.97 o 
   6   0   0    10184.12    10492.41    115.65 o 
   7   0   0     1125.61     1038.95     24.47 o 
   8   0   0     1411.74     1390.59     30.82 o 
   9   0   0      336.09      305.58     15.27 o 
  10   0   0      594.56      615.64     22.64 o 
  11   0   0      494.05      506.85     29.54 o 
  12   0   0      151.56      172.03     19.20 o 
  13   0   0      193.17      202.80     21.21 o 
 -12   1   0      321.79      299.93     24.68 o 
 -11   1   0       94.51       84.37     10.79 o 
 -10   1   0      172.28      161.41     12.54 o 
  -9   1   0      818.47      796.78     24.90 o 
  -8   1   0       91.16       72.27      7.78 o 
  -7   1   0       49.20       45.79      7.05 o 
  -6   1   0      129.07      160.70      8.92 o 
  -5   1   0      196.92      202.03      9.21 o 
  -4   1   0      238.83      227.58      6.13 o 
  -3   1   0        2.91        9.91      2.17 o 
  -2   1   0     1271.24     1356.26     14.03 o 
  -1   1   0      491.35      555.02      8.40 o 
   2   1   0     2016.05     2195.54     35.95 o 
   3   1   0    33098.76    34445.05    323.94 o 
   4   1   0     3386.55     3627.35     44.76 o 
   5   1   0       89.36       95.39      6.41 o 
   6   1   0     1366.28     1493.10     27.93 o 
   7   1   0      111.29      145.45     10.25 o 
   8   1   0     1197.43     1329.21     29.91 o 
   9   1   0     6512.65     6819.11    116.78 o 
  10   1   0      642.83      704.24     32.53 o 
  11   1   0       69.74       62.39     11.50 o 
  12   1   0      734.80      793.53     38.38 o 
  13   1   0      136.94      118.47     17.55 o 
  14   1   0      228.34      194.88     22.20 o 
  15   1   0       29.64       13.90     12.29 o 
 -12   2   0      122.60      107.84     19.44 o 
 -11   2   0     1219.79     1315.23     36.69 o 
 -10   2   0     2283.85     2546.92     51.11 o 
  -9   2   0      181.66      197.75     12.99 o 
  -8   2   0     1156.28     1201.27     39.89 o 
  -7   2   0     7350.38     7673.08    133.18 o 
  -6   2   0     4965.51     5027.02    145.50 o 
  -5   2   0       69.42       51.58      7.95 o 
  -4   2   0     7852.16     8054.43    194.11 o 
  -3   2   0      487.49      435.23      7.22 o 
  -2   2   0     1121.28     1053.47     14.85 o 
  -1   2   0    11064.44    11466.02    176.82 o 
   0   2   0    10316.38     9841.31    172.36 o 
   1   2   0     5244.29     5293.83     40.39 o 
   2   2   0    11275.36    11677.39     92.52 o 
   3   2   0        6.16       13.66      5.01 o 
   4   2   0     2042.84     1914.19     39.80 o 
   5   2   0      558.78      560.31     20.43 o 
   6   2   0     7748.73     7986.47    129.07 o 
   7   2   0     3996.24     3809.68     76.24 o 
   8   2   0     1237.08     1228.53     39.22 o 
   9   2   0      473.33      514.04     26.10 o 
  10   2   0     3515.18     3658.11     84.15 o 
  11   2   0     1871.54     2092.98     62.25 o 
  12   2   0     1669.40     1985.01     63.42 o 
  13   2   0       86.43       73.75     14.50 o 
  14   2   0        3.30        0.00     13.00 o 
  15   2   0      457.21      518.73     37.26 o 
 -12   3   0      562.23      644.15     42.10 o 
 -11   3   0       30.97       15.10     11.39 o 
 -10   3   0      194.82      182.51     20.79 o 
  -9   3   0       21.27       13.62      5.45 o 
  -8   3   0      579.84      562.71     20.14 o 
  -7   3   0      543.64      519.83     27.67 o 
  -6   3   0      451.65      478.73     15.86 o 
  -5   3   0     3221.55     3345.45    120.20 o 
  -4   3   0     4362.78     4495.08     46.67 o 
  -3   3   0     2261.80     2412.16     24.32 o 
  -2   3   0     1402.18     1358.14     14.97 o 
  -1   3   0     5102.35     5253.96     45.97 o 
   0   3   0    13973.36    14488.15     87.75 o 
   1   3   0    15608.07    16504.48    158.65 o 
   2   3   0    22302.58    22592.73    413.02 o 
   3   3   0     2692.17     2675.68     34.14 o 
   4   3   0     9690.50    10476.76    153.69 o 
   5   3   0     6697.45     6526.23    105.74 o 
   6   3   0      120.18      122.13     10.85 o 
   7   3   0     2112.98     2176.83     52.50 o 
   8   3   0     1112.57     1212.05     38.96 o 
   9   3   0      690.78      691.42     30.22 o 
  10   3   0     2854.84     2980.68     73.76 o 
  11   3   0        0.67        8.94      8.68 o 
  12   3   0      232.74      209.81     20.03 o 
  13   3   0      919.01      974.63     44.99 o 
  14   3   0       25.81        2.36     12.23 o 
  15   3   0      534.59      582.58     38.21 o 
 -11   4   0      686.82      759.32     44.49 o 
 -10   4   0      152.46      154.29     20.12 o 
  -9   4   0      887.04     1002.19     45.97 o 
  -8   4   0       42.27       36.09     10.57 o 
  -7   4   0     1994.70     2148.62     62.57 o 
  -6   4   0       69.63       64.12     11.55 o 
  -5   4   0      811.26      809.64     17.06 o 
  -4   4   0     3434.77     3358.85     42.07 o 
  -3   4   0     3200.50     3109.82     26.38 o 
  -2   4   0     1606.99     1674.22     19.54 o 
  -1   4   0     4983.17     4757.96     43.81 o 
   0   4   0      147.28       88.50      3.31 o 
   1   4   0     5109.56     4873.38     42.93 o 
   2   4   0       27.74       14.64      6.19 o 
   3   4   0     1035.47     1071.29     19.05 o 
   4   4   0     1256.26     1279.47     22.53 o 
   5   4   0    11488.23    11688.94    123.43 o 
   6   4   0     6726.04     6529.16    110.47 o 
   7   4   0      217.94      222.93     15.53 o 
   8   4   0     9857.92    10099.74    165.61 o 
   9   4   0      513.81      485.42     25.41 o 
  10   4   0     2506.17     2555.72     67.29 o 
  11   4   0     4494.81     5021.13    108.48 o 
  12   4   0      164.61      142.64     16.31 o 
  13   4   0       38.38       11.62      9.77 o 
  14   4   0      299.80      294.15     27.01 o 
  15   4   0      323.13      316.40     29.94 o 
 -10   5   0       97.64       95.29     18.43 o 
  -9   5   0      661.31      702.11     40.56 o 
  -8   5   0     3320.86     3570.90    123.52 o 
  -7   5   0        5.17        5.35      4.99 o 
  -6   5   0       35.10       21.43      5.55 o 
  -5   5   0      729.86      767.91     14.79 o 
  -4   5   0     1879.49     1987.91     21.09 o 
  -3   5   0        4.42        7.18      2.30 o 
  -2   5   0     2007.83     2096.51     20.07 o 
  -1   5   0      845.52      861.75     13.48 o 
   0   5   0        3.22       12.06      3.66 o 
   1   5   0      759.17      811.90     40.26 o 
   2   5   0      677.11      567.95     21.35 o 
   3   5   0      142.59      143.45      7.08 o 
   4   5   0     4232.68     4388.53     54.81 o 
   5   5   0     1320.00     1410.00     26.17 o 
   6   5   0      270.73      322.69     12.44 o 
   7   5   0        1.45        8.03      7.11 o 
   8   5   0      339.82      369.65     21.36 o 
   9   5   0     4378.60     4514.01     94.30 o 
  10   5   0      189.24      191.43     17.54 o 
  11   5   0      192.70      173.55     17.56 o 
  12   5   0       47.79       55.34     12.26 o 
  13   5   0      109.47       80.83     14.17 o 
  14   5   0       61.95       59.78     15.01 o 
  15   5   0      232.34      162.75     20.53 o 
  -9   6   0       10.70       11.03     10.36 o 
  -8   6   0      406.53      402.57     29.73 o 
  -7   6   0      140.15      142.42     18.21 o 
  -6   6   0      249.33      208.29     12.46 o 
  -5   6   0    10517.53    11321.59    136.81 o 
  -4   6   0      160.96      133.26      5.26 o 
  -3   6   0      626.54      611.48     10.58 o 
  -2   6   0     2738.46     2844.63     25.95 o 
  -1   6   0     1265.82     1241.27     14.46 o 
   0   6   0       68.64       79.06      9.58 o 
   1   6   0    14155.23    14121.65    155.46 o 
   2   6   0     2256.87     2241.78     31.64 o 
   3   6   0     2386.12     2384.87     35.92 o 
   4   6   0     4998.98     4893.79     61.53 o 
   5   6   0     4732.89     4550.20    132.49 o 
   6   6   0       94.87       91.84      7.31 o 
   7   6   0     4506.27     4497.16     62.46 o 
   8   6   0     3578.85     3593.82     54.95 o 
   9   6   0     1562.32     1524.96     33.42 o 
  10   6   0        4.82        0.00      8.71 o 
  11   6   0       12.08        0.00      5.84 o 
  12   6   0     3551.06     3914.45     65.88 o 
  13   6   0       74.97       50.89     13.94 o 
  14   6   0       30.48       27.75      7.41 o 
  15   6   0      435.66      418.45     33.03 o 
  16   6   0      358.67      328.88     30.64 o 
  -9   7   0      213.24      223.10     25.93 o 
  -8   7   0        6.94       11.43     11.94 o 
  -7   7   0      237.11      229.50     22.98 o 
  -6   7   0       83.16       89.77     15.34 o 
  -5   7   0      204.43      166.92     12.60 o 
  -4   7   0      474.19      489.98     28.81 o 
  -3   7   0       61.14       57.28      4.71 o 
  -2   7   0     2701.35     2753.22     30.06 o 
  -1   7   0       25.66       20.60      2.60 o 
   0   7   0      169.03      170.26     14.71 o 
   1   7   0     1012.66     1041.95     25.07 o 
   2   7   0       21.79       29.37      3.69 o 
   3   7   0      411.36      405.33     11.85 o 
   4   7   0     5066.10     5087.73     65.44 o 
   5   7   0       61.03       43.70      5.90 o 
   6   7   0      649.12      670.47     19.30 o 
   7   7   0        4.03        0.00      4.76 o 
   8   7   0      420.01      367.64     15.46 o 
   9   7   0      491.59      456.10     18.04 o 
  10   7   0       50.82       44.48      9.68 o 
  11   7   0      260.95      228.74     14.45 o 
  12   7   0       28.58       18.97     10.87 o 
  13   7   0      554.46      558.58     23.29 o 
  14   7   0      234.92      198.13     33.19 o 
  15   7   0      254.55      208.09     18.12 o 
  16   7   0        4.70        0.00     15.10 o 
  -8   8   0      423.50      425.15     33.41 o 
  -7   8   0      183.97      208.42     23.65 o 
  -6   8   0     3103.86     3628.08     94.96 o 
  -5   8   0     1001.57      951.75     30.34 o 
  -4   8   0      588.22      571.87     22.22 o 
  -3   8   0     1683.35     1788.05     59.99 o 
  -2   8   0       11.47       13.74      4.47 o 
  -1   8   0     1073.04     1100.84     27.04 o 
   0   8   0      244.13      227.88     11.64 o 
   2   8   0     5534.51     5672.94     88.86 o 
   3   8   0      603.00      606.69     15.39 o 
   4   8   0       68.44       60.94     10.16 o 
   5   8   0     3555.29     3630.88     54.18 o 
   6   8   0     2482.59     2557.91     98.49 o 
   7   8   0     5824.21     5989.55     80.07 o 
   8   8   0      305.91      265.35     13.73 o 
   9   8   0      835.66      819.60     24.80 o 
  10   8   0      117.42       92.00     15.11 o 
  11   8   0     2137.14     2281.72     47.24 o 
  12   8   0      917.79      948.81     30.10 o 
  13   8   0      113.11      113.87     11.36 o 
  14   8   0     1250.40     1368.74     39.06 o 
  15   8   0       47.92       33.37      7.63 o 
  16   8   0      131.66      122.78     20.11 o 
  -7   9   0      139.64      112.93     19.61 o 
  -6   9   0       22.78        5.21     10.32 o 
  -5   9   0       64.86       52.32     10.56 o 
  -4   9   0      609.89      589.24     52.30 o 
  -3   9   0     1766.88     1944.89     67.59 o 
  -2   9   0       22.50       24.56      6.19 o 
  -1   9   0       45.83       33.92      5.83 o 
   0   9   0     2294.83     2370.41     35.70 o 
   1   9   0      132.37      132.82     14.54 o 
   3   9   0      136.35      117.41      7.04 o 
   4   9   0     1046.45     1090.06     23.15 o 
   5   9   0     2002.89     2175.29     61.04 o 
   6   9   0      867.56      851.35     24.12 o 
   7   9   0       46.63       36.79      6.71 o 
   8   9   0      685.07      701.28     23.19 o 
   9   9   0      627.04      638.38     22.74 o 
  10   9   0     1530.06     1531.43     37.26 o 
  11   9   0      694.61      648.17     36.35 o 
  12   9   0        5.29        0.32     13.40 o 
  13   9   0       12.37        8.08      6.36 o 
  14   9   0     2025.54     2320.24     53.40 o 
  15   9   0      315.37      265.44     18.11 o 
  16   9   0       48.86       26.47     10.11 o 
  -6  10   0      420.84      415.59     31.75 o 
  -5  10   0      274.30      282.62     18.50 o 
  -4  10   0     1370.42     1449.83     40.00 o 
  -3  10   0      209.21      178.28     13.85 o 
  -2  10   0      286.32      294.45     16.54 o 
  -1  10   0        7.46        0.38      7.22 o 
   0  10   0     1813.15     1920.08     37.67 o 
   1  10   0     3802.66     3846.66     93.12 o 
   3  10   0     1258.78     1277.44     46.80 o 
   4  10   0      335.70      356.09     24.37 o 
   5  10   0     1779.53     1895.21     59.62 o 
   6  10   0     1933.46     2149.57     64.00 o 
   7  10   0      517.10      487.55     19.47 o 
   8  10   0      189.50      185.44     15.32 o 
   9  10   0      640.65      687.55     36.23 o 
  10  10   0      291.35      257.35     15.46 o 
  11  10   0     1750.89     1868.25     44.05 o 
  12  10   0      318.22      298.35     22.05 o 
  13  10   0     2175.58     2307.52     53.03 o 
  14  10   0      176.33      158.17     14.60 o 
  15  10   0       10.96        3.63     14.28 o 
  16  10   0       97.83       89.78     17.48 o 
  -4  11   0        0.67        0.73      9.69 o 
  -3  11   0      231.07      214.85     23.60 o 
  -2  11   0        3.29        5.88      7.05 o 
  -1  11   0     1041.66     1047.56     31.90 o 
   0  11   0        0.44        7.55      7.86 o 
   1  11   0      748.38      757.37     20.58 o 
   2  11   0      102.75       76.60     14.17 o 
   4  11   0     3874.68     4061.40     98.09 o 
   5  11   0       63.23       59.58     12.50 o 
   6  11   0      160.77      160.79     17.59 o 
   7  11   0       32.60       31.73     11.29 o 
   8  11   0        7.90        0.93      5.94 o 
   9  11   0       90.61       74.45      9.85 o 
  10  11   0      696.58      699.20     26.38 o 
  11  11   0       12.26        0.00      7.10 o 
  12  11   0       15.60       19.38      7.54 o 
  13  11   0        9.87        0.12      7.62 o 
  14  11   0      332.01      314.33     20.31 o 
  15  11   0       29.25       27.60     14.95 o 
  16  11   0      370.90      368.42     32.34 o 
  -3  12   0       13.66        0.00     13.44 o 
  -2  12   0      317.90      261.30     26.42 o 
  -1  12   0      456.82      479.90     34.18 o 
   0  12   0      548.44      600.74     37.24 o 
   1  12   0       20.00        7.73      8.98 o 
   2  12   0     2414.98     2482.98     78.24 o 
   3  12   0      479.17      500.54     32.69 o 
   5  12   0       60.22       37.36     12.07 o 
   6  12   0      358.61      380.74     28.57 o 
   7  12   0     3176.09     3419.29     93.83 o 
   8  12   0      208.78      191.10     21.04 o 
   9  12   0       14.46        3.47      6.65 o 
  10  12   0     1650.97     1844.39     46.15 o 
  11  12   0      125.88      115.75     12.15 o 
  12  12   0     1081.47     1099.02     36.49 o 
  13  12   0     3528.27     4064.62     77.12 o 
  14  12   0       17.98       14.55      8.31 o 
  15  12   0       28.42       29.09      9.81 o 
  -1  13   0      252.78      224.92     25.28 o 
   0  13   0       21.29        9.56     10.19 o 
   1  13   0        2.65        6.88     10.61 o 
   2  13   0      184.12      120.35     19.07 o 
   3  13   0      335.00      277.90     26.95 o 
   4  13   0       11.44        8.10     11.18 o 
   6  13   0       27.01       30.45     11.74 o 
   7  13   0      105.99       73.13     15.13 o 
   8  13   0        1.49        1.82      9.21 o 
   9  13   0      100.80       88.68     16.59 o 
  10  13   0      348.63      303.37     19.10 o 
  11  13   0      333.40      335.20     30.06 o 
  12  13   0        1.55        0.00      7.64 o 
  13  13   0        7.83        0.97      8.12 o 
  14  13   0        0.35        2.67      8.34 o 
   2  14   0      623.59      674.79     43.34 o 
   3  14   0      410.67      456.74     35.21 o 
   4  14   0      119.20       89.95     17.11 o 
   6  14   0     1852.66     2083.79     75.25 o 
   7  14   0      422.59      462.26     35.68 o 
   8  14   0      230.37      229.30     25.35 o 
   9  14   0     1344.09     1596.19     67.30 o 
  10  14   0      699.06      805.95     47.80 o 
  11  14   0       49.46       43.39     14.63 o 
  12  14   0      544.20      510.23     26.74 o 
  13  14   0      142.80      124.68     21.24 o 
  14  14   0      289.62      282.26     29.45 o 
   7  15   0       17.34       15.24     10.57 o 
   8  15   0      165.14      120.62     21.59 o 
   9  15   0     1515.38     1797.44     74.94 o 
  10  15   0       25.58       29.39     14.60 o 
  -9 -15   1      431.34      490.89     39.18 o 
  -8 -15   1      110.63       98.19     20.85 o 
  -7 -15   1        5.10        4.10     10.66 o 
 -14 -14   1       43.22       45.45     16.94 o 
 -13 -14   1      193.07      220.41     26.39 o 
 -12 -14   1       32.91        5.53     11.84 o 
 -11 -14   1       53.20       48.42     14.77 o 
 -10 -14   1      420.29      425.20     34.47 o 
  -9 -14   1        3.68        0.00     12.49 o 
  -8 -14   1      125.25      113.38     18.51 o 
  -7 -14   1        0.79        0.00     10.70 o 
  -6 -14   1      104.25      101.59     17.42 o 
  -5 -14   1       42.16        8.74     13.57 o 
  -4 -14   1      264.05      289.88     29.77 o 
  -3 -14   1      169.75      100.66     19.57 o 
 -14 -13   1       16.94        7.98     13.31 o 
 -13 -13   1      343.55      306.57     28.07 o 
 -12 -13   1        5.98       15.51     10.10 o 
 -11 -13   1      791.62      887.00     32.36 o 
 -10 -13   1      130.98      117.58     12.84 o 
  -9 -13   1        1.98        7.25     10.40 o 
  -8 -13   1        0.22        0.00     10.60 o 
  -7 -13   1      429.88      397.71     31.70 o 
  -6 -13   1      264.17      268.02     25.86 o 
  -5 -13   1       40.18       28.25     11.28 o 
  -4 -13   1        5.64        0.00     12.30 o 
  -3 -13   1      393.11      378.92     31.79 o 
  -2 -13   1        0.32        1.38     10.65 o 
  -1 -13   1      137.54      122.70     20.67 o 
   0 -13   1      378.84      425.44     35.10 o 
 -15 -12   1       89.81       93.92     13.56 o 
 -14 -12   1       19.19        2.56      7.91 o 
 -13 -12   1      363.32      355.57     21.61 o 
 -12 -12   1      107.21       94.94     12.00 o 
 -11 -12   1      803.71      850.15     30.75 o 
 -10 -12   1      880.30      918.23     31.33 o 
  -9 -12   1       80.47       55.86      9.62 o 
  -8 -12   1      241.74      256.87     24.99 o 
  -7 -12   1     1138.40     1191.75     51.71 o 
  -6 -12   1      169.95      179.15     20.67 o 
  -5 -12   1      174.77      158.82     19.57 o 
  -4 -12   1     1724.08     1811.61     80.38 o 
  -3 -12   1      235.90      204.36     22.84 o 
  -2 -12   1      229.12      205.28     22.66 o 
  -1 -12   1      920.43      965.52     48.13 o 
   0 -12   1        1.40        0.00     10.68 o 
   1 -12   1       10.16       25.12     12.97 o 
   2 -12   1      237.62      224.47     25.41 o 
 -16 -11   1      147.57       86.20     17.41 o 
 -15 -11   1        3.60        0.00      8.80 o 
 -14 -11   1       58.79       37.58     15.58 o 
 -13 -11   1      234.53      198.30     15.69 o 
 -12 -11   1       75.64       54.07      9.98 o 
 -11 -11   1      154.13      115.43     14.57 o 
 -10 -11   1       36.76       20.88     10.23 o 
  -9 -11   1     1945.52     2051.83     45.89 o 
  -8 -11   1      795.98      784.55     33.73 o 
  -7 -11   1       46.38       41.75     12.39 o 
  -6 -11   1       10.14        5.03      8.06 o 
  -5 -11   1      147.18      133.19     17.45 o 
  -4 -11   1      888.92      901.02     41.53 o 
  -3 -11   1      119.61       77.01     13.28 o 
  -2 -11   1      195.24      131.72     17.95 o 
  -1 -11   1      959.72      931.72     44.34 o 
   0 -11   1       81.73       91.45     16.82 o 
   1 -11   1      860.55      917.13     45.97 o 
   2 -11   1      153.34      130.18     18.65 o 
   3 -11   1       50.93       30.89     11.77 o 
   4 -11   1       43.87       36.41     13.20 o 
 -16 -10   1        1.52        0.00     15.14 o 
 -15 -10   1       64.55       75.88     15.78 o 
 -14 -10   1      203.35      191.35     16.06 o 
 -13 -10   1      270.59      229.17     17.24 o 
 -12 -10   1        0.82        0.00      7.75 o 
 -11 -10   1     2129.82     2231.40     51.31 o 
 -10 -10   1        0.74        0.00      5.83 o 
  -9 -10   1      124.07       90.85     12.47 o 
  -8 -10   1       70.23       51.92      7.56 o 
  -7 -10   1      628.98      607.32     23.49 o 
  -6 -10   1      374.45      298.48     23.05 o 
  -5 -10   1     1580.84     1592.50     53.92 o 
  -4 -10   1      141.83      145.82     16.25 o 
  -3 -10   1      224.12      243.57     20.68 o 
  -2 -10   1      627.04      614.43     33.67 o 
  -1 -10   1      119.26      115.15      9.96 o 
   0 -10   1      426.17      412.08     14.36 o 
   1 -10   1      927.32      951.13     28.79 o 
   2 -10   1       29.27       22.36      6.87 o 
   3 -10   1       88.64       73.15     11.87 o 
   4 -10   1        1.49        4.59      9.48 o 
   5 -10   1      116.69       95.00     17.87 o 
 -16  -9   1      113.87       71.55     15.96 o 
 -15  -9   1      197.25      175.64     15.84 o 
 -14  -9   1      138.62       94.76     19.47 o 
 -13  -9   1       16.43        4.30      6.16 o 
 -12  -9   1        0.02        0.43      8.31 o 
 -11  -9   1        0.32        0.00      7.34 o 
 -10  -9   1     2223.86     2308.57     73.50 o 
  -9  -9   1      244.24      251.06     16.46 o 
  -8  -9   1     4298.33     4407.37     67.78 o 
  -7  -9   1      824.15      854.82     24.62 o 
  -6  -9   1      282.08      264.24     13.23 o 
  -5  -9   1       96.86       67.32     11.76 o 
  -4  -9   1        1.58        0.00      3.85 o 
  -3  -9   1     1259.50     1318.97     27.04 o 
  -2  -9   1      654.36      608.09     20.59 o 
  -1  -9   1      314.93      301.30     13.94 o 
   0  -9   1       30.23       20.03      5.01 o 
   1  -9   1       31.81       17.69      4.69 o 
   2  -9   1        2.39        0.00      7.12 o 
   3  -9   1        4.59        0.00      5.74 o 
   4  -9   1       81.09       72.36      9.99 o 
   5  -9   1      271.97      242.10     16.67 o 
   6  -9   1        0.15        0.00     14.31 o 
   7  -9   1      188.35      160.01     22.05 o 
 -16  -8   1        7.84       10.19     11.33 o 
 -15  -8   1        2.22        0.00      7.44 o 
 -14  -8   1      179.09      148.43     13.33 o 
 -13  -8   1       81.69       70.53      9.88 o 
 -12  -8   1      372.62      336.12     18.21 o 
 -11  -8   1        0.74        0.00      6.10 o 
 -10  -8   1       37.41       29.28      6.74 o 
  -9  -8   1     1656.13     1739.76     38.16 o 
  -8  -8   1        1.12        0.85      8.22 o 
  -7  -8   1      887.77      892.75     41.58 o 
  -6  -8   1      242.64      246.05     12.14 o 
  -5  -8   1     3579.61     3665.83     54.18 o 
  -4  -8   1        1.80        3.07      3.87 o 
  -3  -8   1      481.22      493.55     24.09 o 
  -2  -8   1      330.10      321.45     24.40 o 
  -1  -8   1      103.54       98.31      7.31 o 
   0  -8   1      117.85       79.92     11.71 o 
   1  -8   1     1617.05     1685.55     30.02 o 
   2  -8   1       38.39       29.55      5.04 o 
   3  -8   1        2.51        0.64     11.87 o 
   4  -8   1      227.78      196.22     13.61 o 
   5  -8   1      487.48      457.76     21.11 o 
   6  -8   1       75.60       80.85     15.23 o 
   7  -8   1      480.23      504.83     34.91 o 
   8  -8   1      134.11      121.51     19.89 o 
 -15  -7   1      873.66      930.92     33.15 o 
 -14  -7   1       37.84        5.84      6.97 o 
 -13  -7   1      141.13      118.47     12.04 o 
 -12  -7   1      651.54      635.68     24.53 o 
 -11  -7   1       30.09        7.68      5.46 o 
 -10  -7   1      246.69      215.48     13.33 o 
  -9  -7   1     1460.58     1459.95     33.85 o 
  -8  -7   1      403.98      395.21     16.21 o 
  -7  -7   1      840.87      866.36     23.21 o 
  -6  -7   1      131.49      108.97      8.26 o 
  -5  -7   1       56.80       51.09      6.15 o 
  -4  -7   1      782.04      818.04     19.89 o 
  -3  -7   1      442.44      444.56     19.83 o 
  -2  -7   1        2.12        6.57      2.99 o 
  -1  -7   1     3101.70     3225.96     42.82 o 
   0  -7   1      336.75      321.38      8.45 o 
   1  -7   1     5129.25     5271.12    128.96 o 
   2  -7   1        3.36        0.00      3.43 o 
   3  -7   1      702.80      659.78     18.31 o 
   4  -7   1       22.88       10.72      9.53 o 
   5  -7   1       73.20       69.45      9.00 o 
   6  -7   1      984.86     1046.57     45.10 o 
   7  -7   1      972.03      984.02     46.14 o 
   8  -7   1      276.02      265.87     26.88 o 
   9  -7   1       90.46       76.69     17.87 o 
 -15  -6   1      118.79      115.15     12.62 o 
 -14  -6   1       66.21       74.14     15.38 o 
 -13  -6   1       77.04       71.25     15.16 o 
 -12  -6   1      970.02      989.27     43.96 o 
 -11  -6   1      151.02      142.07     16.69 o 
 -10  -6   1       27.96       23.70      9.57 o 
  -9  -6   1     2221.26     2261.36     42.93 o 
  -8  -6   1       66.92       57.95      7.34 o 
  -7  -6   1      346.03      338.60     14.07 o 
  -6  -6   1     7951.28     7945.55    185.47 o 
  -5  -6   1     1615.40     1680.48     30.34 o 
  -4  -6   1       29.82       40.51      5.28 o 
  -3  -6   1     6331.33     6370.73    115.21 o 
  -2  -6   1     1785.68     1880.83     55.14 o 
  -1  -6   1      168.93      133.56      7.02 o 
   0  -6   1     1642.68     1734.44     20.44 o 
   1  -6   1     1167.38     1146.39     19.95 o 
   2  -6   1      536.63      557.96     12.49 o 
   3  -6   1      386.34      398.95     10.13 o 
   4  -6   1      149.65      147.50      8.25 o 
   5  -6   1      353.52      354.98     13.31 o 
   6  -6   1       13.11        4.96      5.26 o 
   7  -6   1      102.94       97.89     15.21 o 
   8  -6   1      556.93      563.54     35.55 o 
   9  -6   1        9.74        0.00     11.76 o 
 -15  -5   1      105.66       99.31     18.09 o 
 -14  -5   1      856.66      889.42     45.06 o 
 -13  -5   1      148.54      133.32     18.04 o 
 -12  -5   1       54.91       33.84     10.65 o 
 -11  -5   1        2.00        0.00      9.10 o 
 -10  -5   1      513.69      512.72     27.88 o 
  -9  -5   1      681.16      628.93     29.36 o 
  -8  -5   1      194.71      168.69     15.25 o 
  -7  -5   1     1791.68     1914.54     49.38 o 
  -6  -5   1        2.64       15.74      4.54 o 
  -5  -5   1     1436.69     1403.67     26.46 o 
  -4  -5   1     2374.38     2134.56     32.80 o 
  -3  -5   1     1865.03     1883.62     28.77 o 
  -2  -5   1      103.67       95.14      4.32 o 
  -1  -5   1      571.91      505.12      9.06 o 
   0  -5   1      229.87      220.00      7.84 o 
   1  -5   1      100.45       78.16      3.37 o 
   2  -5   1        0.11        3.24      1.29 o 
   3  -5   1      284.16      297.04      6.65 o 
   4  -5   1      271.37      272.78      6.72 o 
   5  -5   1      234.51      211.00      9.84 o 
   6  -5   1       83.31       64.65      8.19 o 
   7  -5   1       17.49       16.97      6.87 o 
   8  -5   1      103.23      100.38     10.75 o 
   9  -5   1      953.32      925.56     46.69 o 
  10  -5   1      200.06      168.71     22.96 o 
 -15  -4   1        0.65        4.80     10.67 o 
 -14  -4   1      145.35      127.11     18.97 o 
 -13  -4   1      447.42      468.25     31.38 o 
 -12  -4   1      540.71      545.89     31.85 o 
 -11  -4   1      854.53      925.26     39.66 o 
 -10  -4   1     1102.15     1022.50     39.85 o 
  -9  -4   1      267.25      326.35     21.56 o 
  -8  -4   1      388.37      377.72     21.39 o 
  -7  -4   1       14.95       15.59      6.54 o 
  -6  -4   1     1420.43     1422.27     38.36 o 
  -5  -4   1      571.74      591.38     21.52 o 
  -4  -4   1     6194.14     6194.27     84.98 o 
  -3  -4   1       40.67       70.67      5.15 o 
  -2  -4   1     4487.18     4431.10     50.72 o 
  -1  -4   1      258.20      313.90      6.02 o 
   0  -4   1      311.99      296.30      5.14 o 
   1  -4   1     6200.86     6107.90     53.57 o 
   2  -4   1      207.15      208.02      4.81 o 
   3  -4   1        4.08        5.41      1.93 o 
   4  -4   1       19.25       20.09      2.50 o 
   5  -4   1      185.36      163.63      8.30 o 
   6  -4   1      227.08      206.03     11.12 o 
   7  -4   1      351.40      325.45     16.08 o 
   8  -4   1        6.11        8.54      5.84 o 
   9  -4   1        0.89        0.00      6.98 o 
  10  -4   1        2.65        0.00      6.65 o 
  11  -4   1        0.51       18.73     12.92 o 
 -15  -3   1      555.61      596.06     39.20 o 
 -14  -3   1        4.10        0.00     12.44 o 
 -13  -3   1      370.80      330.62     26.92 o 
 -12  -3   1      608.10      583.88     33.26 o 
 -11  -3   1       59.95       40.71      9.97 o 
 -10  -3   1        0.44        0.33      8.17 o 
  -9  -3   1      438.97      411.67     23.69 o 
  -8  -3   1     3678.11     3859.60     81.37 o 
  -7  -3   1     1226.72     1209.22     37.32 o 
  -6  -3   1      444.80      562.16     23.13 o 
  -5  -3   1     2672.54     3143.79     61.17 o 
  -4  -3   1     1585.61     1716.51     37.44 o 
  -2  -3   1    19976.96    21001.70    200.92 o 
  -1  -3   1    11636.98    12165.13     83.39 o 
   0  -3   1     1601.86     1854.11     15.24 o 
   1  -3   1     5896.21     6529.61     54.43 o 
   2  -3   1     6406.26     6512.90     44.57 o 
   3  -3   1      508.48      473.15      9.58 o 
   4  -3   1     5011.67     5139.97     57.99 o 
   5  -3   1     1761.26     1683.06     46.46 o 
   6  -3   1      229.77      215.77     13.56 o 
   7  -3   1       72.90       74.78      7.96 o 
   8  -3   1      695.19      729.18     31.64 o 
   9  -3   1      297.78      251.54     22.81 o 
  10  -3   1       64.98       59.50     14.94 o 
  11  -3   1      163.06      172.20     22.95 o 
 -15  -2   1      610.38      737.03     43.51 o 
 -14  -2   1       59.36       45.90     13.94 o 
 -13  -2   1        0.81        0.31      9.42 o 
 -12  -2   1      357.61      369.19     26.88 o 
 -11  -2   1      101.62       87.79     14.29 o 
 -10  -2   1     3468.43     3603.70     84.26 o 
  -9  -2   1      254.12      263.74     19.33 o 
  -8  -2   1      484.32      477.49     16.81 o 
  -7  -2   1     3323.94     3667.28     53.31 o 
  -6  -2   1      212.80      231.83     10.25 o 
  -5  -2   1       47.97       34.46      6.45 o 
  -4  -2   1      622.84      518.65     18.07 o 
  -3  -2   1      377.45      369.07      8.74 o 
  -2  -2   1       59.15       82.67      9.60 o 
  -1  -2   1       26.86       42.34      2.01 o 
   0  -2   1     1431.71     1392.15      8.06 o 
   1  -2   1    18487.64    19800.24    137.97 o 
   2  -2   1     5309.20     5342.38     38.01 o 
   3  -2   1      172.22      127.58      5.09 o 
   4  -2   1     2234.88     2452.09     53.17 o 
   5  -2   1      393.12      389.77     15.83 o 
   6  -2   1      236.02      239.93     11.00 o 
   7  -2   1     2885.56     2996.57     77.67 o 
   8  -2   1       88.88       73.12      8.24 o 
   9  -2   1      485.85      477.07     19.44 o 
  10  -2   1       91.77       93.01     10.16 o 
 -15  -1   1      500.15      579.19     39.59 o 
 -14  -1   1      417.94      431.52     32.17 o 
 -13  -1   1      416.17      375.73     28.30 o 
 -12  -1   1        6.44        5.42      9.32 o 
 -11  -1   1        0.12        0.00     11.03 o 
 -10  -1   1       15.96       14.32     13.50 o 
  -9  -1   1      215.73      233.11     13.35 o 
  -8  -1   1      818.06      792.89     22.31 o 
  -7  -1   1     1473.30     1504.89     29.90 o 
  -6  -1   1      442.54      457.84     14.39 o 
  -5  -1   1      616.73      547.83     42.01 o 
  -4  -1   1     6430.11     6433.83     70.82 o 
  -3  -1   1     1232.00     1277.27     23.25 o 
  -2  -1   1      769.44      741.89     11.44 o 
   0  -1   1       45.53       58.12      3.71 o 
   1  -1   1     2444.51     2606.23     20.53 o 
   2  -1   1    16042.23    17464.17    165.76 o 
   3  -1   1     2161.39     2248.06     29.99 o 
   4  -1   1      554.07      513.08     13.06 o 
   5  -1   1      814.26     1000.00     25.90 o 
   6  -1   1       74.83       45.26      5.15 o 
   7  -1   1     1698.98     1771.21     47.67 o 
   8  -1   1      513.57      525.35     18.37 o 
   9  -1   1       27.59       22.40      7.50 o 
  10  -1   1        3.87        0.00      7.34 o 
  11  -1   1      262.40      283.41     21.78 o 
 -14   0   1      115.96      127.92     20.16 o 
 -13   0   1       55.84       39.96     12.61 o 
 -12   0   1      744.05      775.00     39.10 o 
 -11   0   1      812.69      809.29     27.86 o 
 -10   0   1      395.51      354.47     17.16 o 
  -9   0   1      373.93      330.62     24.66 o 
  -8   0   1     2757.96     2791.86     47.16 o 
  -7   0   1      118.22      106.23      8.33 o 
  -6   0   1      371.00      428.79     14.10 o 
  -5   0   1       58.56       99.78     12.89 o 
  -4   0   1       24.79       23.79      4.11 o 
  -3   0   1        9.57        8.35      3.14 o 
  -2   0   1      896.49      875.47      9.65 o 
   2   0   1    10062.70    10629.28     95.86 o 
   3   0   1     4024.99     4323.99     49.13 o 
   4   0   1     1456.15     1556.93     25.02 o 
   5   0   1      954.04      903.84     46.01 o 
   6   0   1    15510.77    16251.42    426.98 o 
   7   0   1       40.87       48.68      6.54 o 
   8   0   1       79.23       80.31      8.22 o 
   9   0   1     4501.79     4632.95     78.02 o 
  10   0   1        1.59       11.22      8.45 o 
  11   0   1        2.67        0.00      8.03 o 
  12   0   1       84.48       84.94     14.96 o 
  13   0   1        0.46        2.57      9.79 o 
 -13   1   1      190.58      195.02     22.38 o 
 -12   1   1       65.33       71.12     10.14 o 
 -11   1   1      594.42      606.67     24.43 o 
 -10   1   1        5.94        8.31      6.31 o 
  -9   1   1     1522.46     1564.04     35.77 o 
  -8   1   1      878.10      840.39     23.66 o 
  -7   1   1      266.83      288.19     13.09 o 
  -6   1   1       10.70        6.21      5.53 o 
  -5   1   1     1205.49     1287.85     24.48 o 
  -4   1   1      972.93      983.20     19.27 o 
  -3   1   1      927.83      799.57     15.47 o 
  -2   1   1      287.28      278.91      4.36 o 
  -1   1   1      894.64      855.63      7.95 o 
   2   1   1      137.54      101.60     35.50 o 
   3   1   1     4602.09     4590.80     71.91 o 
   4   1   1        0.04       14.16      4.77 o 
   5   1   1     3769.77     3778.27     68.23 o 
   6   1   1     1442.73     1493.97     38.44 o 
   7   1   1     1328.49     1410.48     39.67 o 
   8   1   1     3597.91     3710.93     77.68 o 
   9   1   1      678.49      681.57     29.67 o 
  10   1   1       31.44       24.44      8.28 o 
  11   1   1        4.54       12.34      8.86 o 
  12   1   1      358.55      326.92     24.97 o 
  13   1   1     1575.77     1769.55     62.27 o 
  14   1   1       54.12       54.76     14.88 o 
 -12   2   1      645.89      679.94     41.76 o 
 -11   2   1        0.89        7.93      7.09 o 
 -10   2   1       24.23       27.12      7.23 o 
  -9   2   1      988.90     1046.90     29.02 o 
  -8   2   1       31.26       33.36      6.49 o 
  -7   2   1     5099.67     5303.38    238.48 o 
  -6   2   1     1854.41     1841.31     35.74 o 
  -5   2   1      244.40      236.03      9.95 o 
  -4   2   1     8552.48     8410.98     92.58 o 
  -3   2   1      130.42      175.01      5.86 o 
  -2   2   1     3118.51     3312.37     36.16 o 
  -1   2   1     6664.22     6698.14    110.22 o 
   0   2   1       20.72       14.89      3.22 o 
   1   2   1     2476.11     2510.04     23.60 o 
   2   2   1    11871.79    11973.81    124.60 o 
   3   2   1      634.67      732.87     13.30 o 
   4   2   1     2339.02     2447.37     47.31 o 
   5   2   1        9.06        0.00      4.94 o 
   6   2   1      127.91      148.70     11.57 o 
   7   2   1        9.64       54.82      8.54 o 
   8   2   1     4977.44     5087.36     97.17 o 
   9   2   1      568.44      591.95     28.05 o 
  10   2   1      261.28      254.67     20.03 o 
  11   2   1       57.43       40.51     10.05 o 
  12   2   1        3.79       11.41      9.82 o 
  13   2   1      455.88      450.13     30.67 o 
  14   2   1      149.69      155.99     20.68 o 
  15   2   1       15.20        0.00     14.11 o 
 -12   3   1      112.80       83.32     18.64 o 
 -11   3   1        0.78        0.00      9.82 o 
 -10   3   1      237.03      237.46     14.86 o 
  -9   3   1       36.43       29.21      6.55 o 
  -8   3   1       23.55       13.42      5.45 o 
  -7   3   1      816.66      859.74     23.54 o 
  -6   3   1     2160.05     2332.31     55.01 o 
  -5   3   1     2923.38     3010.84     44.87 o 
  -4   3   1      175.10      201.05      7.33 o 
  -3   3   1     2554.41     2612.68     25.29 o 
  -2   3   1       19.22       29.39      2.58 o 
  -1   3   1     3885.50     4025.67     44.83 o 
   0   3   1      857.39      851.27     14.91 o 
   1   3   1     6038.80     6263.32     94.49 o 
   2   3   1     5934.38     6447.36    167.65 o 
   3   3   1    12521.57    12516.68    124.94 o 
   4   3   1        0.05        9.22      3.42 o 
   5   3   1     3795.94     3832.12     70.25 o 
   6   3   1     4862.32     5268.14     92.85 o 
   7   3   1      852.11      857.43     30.05 o 
   8   3   1     2086.41     2143.62     54.63 o 
   9   3   1      155.60      191.69     16.81 o 
  10   3   1     2975.49     3106.98     75.57 o 
  11   3   1      545.34      549.41     30.29 o 
  12   3   1      266.45      253.16     21.99 o 
  13   3   1        0.32        0.00      9.72 o 
  14   3   1       29.41       16.85     11.49 o 
  15   3   1       47.87       34.23     11.67 o 
 -11   4   1      311.07      330.98     30.22 o 
 -10   4   1      867.97      974.36     48.24 o 
  -9   4   1       18.19       14.14     10.23 o 
  -8   4   1      971.91     1043.92     28.58 o 
  -7   4   1      144.92      141.36     10.10 o 
  -6   4   1      392.09      364.14     14.49 o 
  -5   4   1     2068.90     2160.60     30.37 o 
  -4   4   1     2266.42     2369.29     32.07 o 
  -3   4   1      723.03      654.14     11.13 o 
  -2   4   1      213.85      204.99      5.81 o 
  -1   4   1     1235.49     1153.38     13.22 o 
   0   4   1       51.31       79.28      2.93 o 
   1   4   1     1302.17     1205.71     17.59 o 
   2   4   1       80.95       89.80      8.52 o 
   3   4   1      196.50      194.36      7.90 o 
   4   4   1     1444.71     1450.40     24.11 o 
   5   4   1      361.83      477.70     13.45 o 
   6   4   1      245.40      263.36     10.54 o 
   7   4   1     5798.87     5861.31    105.18 o 
   8   4   1     5078.58     5352.47    101.74 o 
   9   4   1      122.51      171.16     15.89 o 
  10   4   1        9.65       20.06      9.94 o 
  11   4   1      141.83      105.18     14.84 o 
  12   4   1      280.61      265.42     22.42 o 
  13   4   1       37.39       16.05      9.42 o 
  14   4   1     1759.91     2084.04     70.83 o 
  15   4   1       52.18       14.47     11.12 o 
 -10   5   1        8.76        0.00     10.92 o 
  -9   5   1      594.13      552.43     34.68 o 
  -8   5   1       76.68       58.55     12.81 o 
  -7   5   1       27.40       23.70      7.11 o 
  -6   5   1      304.30      301.05     13.86 o 
  -5   5   1     3070.04     3084.84     39.65 o 
  -4   5   1      235.78      194.63      6.81 o 
  -3   5   1     7109.52     7234.84     52.62 o 
  -2   5   1    12175.00    12605.50     82.88 o 
  -1   5   1     1985.75     1996.07     35.64 o 
   0   5   1      221.35      161.58      6.87 o 
   1   5   1     3236.47     3161.09     56.44 o 
   2   5   1      790.61      869.91     26.96 o 
   3   5   1     1126.01      972.26     19.58 o 
   4   5   1       90.11       85.72      6.16 o 
   5   5   1     3572.13     3753.35     50.01 o 
   6   5   1       49.04       67.23      7.11 o 
   7   5   1       21.20       16.87      6.42 o 
   8   5   1      165.17      140.50      9.26 o 
   9   5   1      160.60      159.81     10.34 o 
  10   5   1      114.34       93.93      8.43 o 
  11   5   1       94.80       60.94      7.67 o 
  12   5   1      157.05      167.88     11.91 o 
  13   5   1       11.96        8.42      5.77 o 
  14   5   1     1085.84     1146.52     50.95 o 
  15   5   1       33.07       21.54     12.37 o 
  16   5   1      111.55       66.54     15.67 o 
 -10   6   1        0.52       10.95     12.39 o 
  -9   6   1      178.04      174.29     22.08 o 
  -8   6   1        0.90        0.00     11.78 o 
  -7   6   1        1.07        1.49      9.48 o 
  -6   6   1       31.27       31.55     11.17 o 
  -5   6   1      140.30      128.53      6.63 o 
  -4   6   1     1799.01     1853.87     26.78 o 
  -3   6   1      713.81      752.26     11.94 o 
  -2   6   1      449.81      420.77      8.23 o 
  -1   6   1       78.76       67.29      3.59 o 
   1   6   1    20758.39    20675.79    275.93 o 
   2   6   1       19.08       19.64      2.74 o 
   3   6   1       12.88       13.52      5.85 o 
   4   6   1     4934.10     5014.61     88.64 o 
   5   6   1      318.45      287.09     11.57 o 
   6   6   1      114.54      111.23      7.98 o 
   7   6   1     9880.42    10017.53    114.34 o 
   8   6   1      164.84      164.56     12.75 o 
   9   6   1      454.02      410.99     17.17 o 
  10   6   1     1723.47     1750.30     52.21 o 
  11   6   1      185.48      168.44     18.48 o 
  12   6   1       21.27       12.71     19.27 o 
  13   6   1        1.71        0.00      5.80 o 
  14   6   1      390.83      393.47     30.51 o 
  15   6   1       18.91       13.45     11.37 o 
  16   6   1       18.50       15.95     13.02 o 
  -9   7   1        2.36        2.08     12.88 o 
  -8   7   1      182.54      123.70     18.77 o 
  -7   7   1     1272.76     1346.33     53.78 o 
  -6   7   1        9.15       15.93      5.66 o 
  -5   7   1      572.17      507.21     20.45 o 
  -4   7   1        1.07        0.00     16.54 o 
  -3   7   1      925.06      912.31     13.76 o 
  -2   7   1      607.37      578.32     10.29 o 
  -1   7   1      521.78      531.35     12.85 o 
   0   7   1     1483.79     1444.94     40.21 o 
   2   7   1      380.41      369.14      9.32 o 
   3   7   1     1734.22     1767.10     47.65 o 
   4   7   1      190.42      172.16     14.04 o 
   5   7   1      722.42      792.98     20.65 o 
   6   7   1       13.97       36.55     11.16 o 
   7   7   1     1260.29     1219.61     33.81 o 
   8   7   1     1872.82     1864.56     49.83 o 
   9   7   1      772.93      716.00     22.40 o 
  10   7   1     1397.55     1439.41     33.87 o 
  11   7   1     1083.31     1133.17     30.68 o 
  12   7   1       31.60       17.78      6.28 o 
  13   7   1       17.01        7.15      6.34 o 
  14   7   1      234.60      216.31     15.31 o 
  15   7   1      241.88      230.25     24.20 o 
  16   7   1       72.74       57.06     15.97 o 
  -8   8   1       10.83       38.75     13.61 o 
  -7   8   1      573.52      578.49     36.50 o 
  -6   8   1      377.92      345.28     18.81 o 
  -5   8   1       10.59        0.89      5.89 o 
  -4   8   1       59.65       51.84      8.15 o 
  -3   8   1     2007.94     2030.86     32.56 o 
  -2   8   1      434.87      404.01     13.33 o 
  -1   8   1     2864.54     2819.08     35.82 o 
   0   8   1     3055.23     3054.66     49.27 o 
   2   8   1     1280.30     1158.49     23.54 o 
   3   8   1     6046.29     6006.90    239.55 o 
   4   8   1      117.09      120.98     13.57 o 
   5   8   1      325.50      322.49     13.80 o 
   6   8   1        3.29        0.00      6.65 o 
   7   8   1       46.07       36.08      6.34 o 
   8   8   1     2340.03     2372.08     44.09 o 
   9   8   1     2019.97     1986.76     40.43 o 
  10   8   1        4.26        6.92      5.09 o 
  11   8   1      245.64      223.47     13.99 o 
  12   8   1       13.84        6.60      6.19 o 
  13   8   1       86.16       73.77      9.20 o 
  14   8   1       17.49        6.60      6.51 o 
  15   8   1      145.97      126.33     12.95 o 
  16   8   1       17.71        6.24     12.16 o 
  -7   9   1        4.98        0.00     13.86 o 
  -6   9   1       82.65       61.50     14.89 o 
  -5   9   1       53.58       15.45      7.10 o 
  -4   9   1      668.96      680.39     25.43 o 
  -3   9   1       96.81       93.83     10.07 o 
  -2   9   1      422.02      427.17     14.64 o 
  -1   9   1      249.18      213.15     10.25 o 
   0   9   1      178.83      156.90     11.24 o 
   3   9   1      966.65      904.05     29.06 o 
   4   9   1      220.88      206.30      9.68 o 
   5   9   1     1615.90     1623.89     51.16 o 
   6   9   1     5043.08     5018.64     71.45 o 
   7   9   1      104.63       84.59     12.79 o 
   8   9   1      460.88      460.07     18.51 o 
   9   9   1        0.51        0.63      5.62 o 
  10   9   1       23.20       22.66     12.88 o 
  11   9   1        6.08        0.00      5.76 o 
  12   9   1      286.82      245.25     15.87 o 
  13   9   1      163.93      118.86     12.44 o 
  14   9   1        3.17        0.00     10.18 o 
  15   9   1      228.49      192.15     15.58 o 
  -6  10   1      428.34      412.90     32.14 o 
  -5  10   1      199.77      164.88     14.47 o 
  -4  10   1       98.50       67.60     13.38 o 
  -3  10   1      404.02      359.64     23.87 o 
  -2  10   1       95.23       86.46     10.27 o 
  -1  10   1       61.59       52.36      6.27 o 
   0  10   1      204.18      165.67     12.69 o 
   1  10   1      790.60      733.59     24.04 o 
   4  10   1       90.49       69.12     11.88 o 
   5  10   1      129.82      106.68     14.26 o 
   6  10   1      115.60      116.87     14.86 o 
   7  10   1      616.57      627.56     22.09 o 
   8  10   1        4.88        1.67      5.83 o 
   9  10   1      280.48      243.59     22.88 o 
  10  10   1      242.57      241.79     15.95 o 
  11  10   1      331.03      288.40     17.16 o 
  12  10   1      289.66      292.68     21.32 o 
  13  10   1        6.24       23.05      8.11 o 
  14  10   1      110.21       54.59      9.28 o 
  15  10   1     1165.29     1281.03     40.15 o 
  16  10   1       68.24       53.23     15.41 o 
  -5  11   1       57.43       50.05     15.94 o 
  -4  11   1      132.44      103.94     11.90 o 
  -3  11   1       50.44       24.57      7.45 o 
  -2  11   1      817.14      872.99     29.75 o 
  -1  11   1      787.79      792.69     27.60 o 
   0  11   1        4.19        8.37      5.31 o 
   1  11   1      111.99       86.51     22.21 o 
   4  11   1      668.83      740.18     37.03 o 
   5  11   1      862.47      834.56     40.48 o 
   6  11   1      270.89      263.08     23.05 o 
   7  11   1      112.02       86.47     13.99 o 
   8  11   1      831.80      855.50     28.84 o 
   9  11   1     1134.95     1181.45     43.71 o 
  10  11   1       86.41       55.69      8.88 o 
  11  11   1       13.11       14.29      6.61 o 
  12  11   1      502.31      501.15     26.42 o 
  13  11   1        6.22        0.00      7.02 o 
  14  11   1        5.20        9.78      7.70 o 
  15  11   1      185.57      169.46     15.91 o 
  16  11   1       45.41       28.21     13.41 o 
  -3  12   1       11.20        8.37     10.52 o 
  -2  12   1        0.80        9.51      9.73 o 
  -1  12   1      335.93      283.23     25.86 o 
   0  12   1        4.71        6.52      6.08 o 
   1  12   1       23.08       19.74      5.83 o 
   2  12   1      809.21      798.01     38.54 o 
   5  12   1      296.39      295.15     25.33 o 
   6  12   1      241.57      225.99     22.61 o 
   7  12   1      577.36      516.52     33.22 o 
   8  12   1      695.28      794.83     41.92 o 
   9  12   1      390.35      373.49     29.13 o 
  10  12   1      318.56      301.62     18.29 o 
  11  12   1       93.05       88.41     11.57 o 
  12  12   1       29.16       19.11      7.56 o 
  13  12   1     1122.90     1225.07     38.90 o 
  14  12   1      354.39      334.31     21.35 o 
  15  12   1       14.14       13.89     14.31 o 
  16  12   1       31.24        4.39     11.74 o 
  -2  13   1      121.60       91.43     17.54 o 
  -1  13   1       52.73       49.07     14.21 o 
   0  13   1       39.67        0.00     11.66 o 
   1  13   1       43.80       43.34     12.41 o 
   2  13   1       33.72       45.63      9.51 o 
   3  13   1       43.96       52.31     10.39 o 
   6  13   1      564.51      525.05     35.21 o 
   7  13   1        2.66        7.71      9.95 o 
   8  13   1      467.02      471.46     33.93 o 
   9  13   1        1.25        2.60      9.19 o 
  10  13   1     1265.87     1344.46     58.43 o 
  11  13   1      384.95      338.14     20.18 o 
  12  13   1        8.85        8.96      7.61 o 
  13  13   1        4.73        4.78      7.93 o 
  14  13   1        0.13        0.00      9.51 o 
  15  13   1      127.24      119.64     21.50 o 
   0  14   1       27.48       14.17     11.65 o 
   1  14   1       72.92       44.42     15.15 o 
   2  14   1      378.02      326.24     30.80 o 
   3  14   1      666.25      654.50     47.01 o 
   4  14   1       53.32       43.39     12.56 o 
   7  14   1        0.81        7.89     10.43 o 
   8  14   1      685.47      727.52     44.44 o 
   9  14   1      324.52      306.85     29.14 o 
  10  14   1      122.02       79.64     17.75 o 
  11  14   1       62.39       45.83     13.67 o 
  12  14   1      497.74      549.69     27.34 o 
  13  14   1       19.48       27.00     12.05 o 
  14  14   1        2.54        0.00     12.71 o 
   4  15   1        3.09        0.00      8.71 o 
   5  15   1      106.21       66.38     16.70 o 
   8  15   1      211.72      186.17     24.54 o 
   9  15   1       24.04       42.62     15.12 o 
  10  15   1      109.59       87.63     20.36 o 
  11  15   1      337.72      369.88     34.83 o 
   5  16   1      219.49      219.72     27.06 o 
  -7 -15   2      300.25      293.81     31.06 o 
 -11 -14   2      869.29      998.61     54.37 o 
 -10 -14   2      101.90       71.06     16.65 o 
  -9 -14   2      286.11      298.62     30.22 o 
  -8 -14   2      458.31      424.61     34.55 o 
  -7 -14   2      545.09      568.42     39.33 o 
  -6 -14   2      198.16      146.52     15.90 o 
  -5 -14   2       39.73       32.87     13.63 o 
  -4 -14   2      568.68      543.87     40.86 o 
 -14 -13   2      203.84      176.75     24.36 o 
 -13 -13   2        2.04        0.00      8.83 o 
 -12 -13   2      279.56      270.14     18.94 o 
 -11 -13   2      330.10      258.81     27.77 o 
 -10 -13   2      427.13      450.36     35.02 o 
  -9 -13   2      689.40      734.68     43.67 o 
  -8 -13   2      125.96      138.82     20.02 o 
  -7 -13   2      381.40      395.92     31.71 o 
  -6 -13   2      208.42      185.95     21.87 o 
  -5 -13   2      245.46      228.32     17.62 o 
  -4 -13   2       11.25        0.09     10.78 o 
  -3 -13   2       15.35        0.00     12.31 o 
  -2 -13   2        4.28        2.76     10.31 o 
  -1 -13   2      917.03      957.37     52.19 o 
 -15 -12   2     1031.04     1129.37     56.65 o 
 -14 -12   2      260.84      236.97     19.23 o 
 -13 -12   2      579.80      584.03     27.46 o 
 -12 -12   2      828.60      871.03     32.44 o 
 -11 -12   2      297.26      276.30     18.48 o 
 -10 -12   2      394.27      357.98     19.85 o 
  -9 -12   2     1909.56     2094.83     47.87 o 
  -8 -12   2      611.31      608.61     37.87 o 
  -7 -12   2      573.18      552.54     35.18 o 
  -6 -12   2      602.21      582.44     36.34 o 
  -5 -12   2      951.44     1113.98     49.81 o 
  -4 -12   2     2140.22     2264.57     52.34 o 
  -3 -12   2      617.47      647.61     39.74 o 
  -2 -12   2      184.22      164.13     21.30 o 
  -1 -12   2      423.27      402.16     32.29 o 
   0 -12   2        2.58       12.39     11.64 o 
   1 -12   2      165.96      131.39     20.13 o 
 -15 -11   2       54.25       59.05     11.52 o 
 -14 -11   2      337.88      302.95     20.37 o 
 -13 -11   2       41.78       28.43      8.42 o 
 -12 -11   2      251.56      234.52     16.85 o 
 -11 -11   2       43.14       41.90      8.77 o 
 -10 -11   2       17.89       15.27      7.07 o 
  -9 -11   2      161.69      150.98     12.60 o 
  -8 -11   2      212.60      232.03     14.40 o 
  -7 -11   2      926.10      897.00     27.61 o 
  -6 -11   2      720.18      745.26     38.47 o 
  -5 -11   2       54.27       67.56     13.11 o 
  -4 -11   2       17.33       12.68      5.54 o 
  -3 -11   2      550.71      537.34     23.21 o 
  -2 -11   2      256.23      255.82     23.53 o 
  -1 -11   2      622.49      609.29     36.88 o 
   0 -11   2      160.30      143.91     19.47 o 
   1 -11   2       81.96       61.08     15.29 o 
   2 -11   2       36.86       39.02     13.70 o 
   3 -11   2      116.98      114.32     18.45 o 
 -16 -10   2      187.00      158.59     21.90 o 
 -15 -10   2      915.70      982.79     36.26 o 
 -14 -10   2     2267.66     2633.54     59.84 o 
 -13 -10   2      588.37      562.96     25.68 o 
 -12 -10   2        1.55        0.00      6.64 o 
 -11 -10   2     1404.07     1469.34     39.02 o 
 -10 -10   2      767.54      778.63     45.60 o 
  -9 -10   2     1599.55     1706.69     40.04 o 
  -8 -10   2     3568.91     3652.57     61.66 o 
  -7 -10   2        2.84        5.85      5.21 o 
  -6 -10   2      257.72      206.99     12.32 o 
  -5 -10   2     3696.07     3994.93     60.59 o 
  -4 -10   2       15.98       13.24      8.73 o 
  -3 -10   2     2620.94     2793.72    115.92 o 
  -2 -10   2     1456.42     1499.81     55.00 o 
  -1 -10   2      500.74      467.52     30.54 o 
   0 -10   2        2.31        5.15      8.01 o 
   1 -10   2      123.58      151.75     18.78 o 
   2 -10   2       34.53       29.39     10.17 o 
   3 -10   2      492.24      533.05     35.57 o 
   4 -10   2      755.58      801.88     44.92 o 
   5 -10   2       78.10       49.10     14.75 o 
 -16  -9   2        5.05        1.05     11.93 o 
 -15  -9   2      440.16      435.75     24.12 o 
 -14  -9   2      138.78      111.25     12.54 o 
 -13  -9   2      302.81      259.20     17.21 o 
 -12  -9   2      680.61      711.77     27.21 o 
 -11  -9   2       11.75        6.68      6.54 o 
 -10  -9   2       29.45       20.31     15.18 o 
  -9  -9   2      443.30      420.13     18.47 o 
  -8  -9   2       99.41      118.35     30.69 o 
  -7  -9   2     1351.80     1407.98     50.99 o 
  -6  -9   2     1714.63     1704.48     45.18 o 
  -5  -9   2     1791.60     1755.42     32.07 o 
  -4  -9   2      807.73      841.28     22.22 o 
  -3  -9   2      254.01      218.14     11.21 o 
  -2  -9   2     5892.80     6144.71     62.90 o 
  -1  -9   2       49.14       43.06      9.68 o 
   0  -9   2     1538.50     1527.66     60.49 o 
   1  -9   2     1221.84     1268.71     32.11 o 
   2  -9   2        5.40        3.15      8.61 o 
   3  -9   2      283.80      269.12     16.06 o 
   4  -9   2      105.22       95.26     11.22 o 
   5  -9   2       47.52       39.61     13.04 o 
 -16  -8   2      197.53      183.38     23.59 o 
 -15  -8   2      438.17      412.31     33.20 o 
 -14  -8   2     1688.58     1856.57     52.93 o 
 -13  -8   2       97.26       69.88     10.32 o 
 -12  -8   2     2678.54     2980.84    102.97 o 
 -11  -8   2       52.18       41.73      9.44 o 
 -10  -8   2       20.84       23.28      6.63 o 
  -9  -8   2     2286.55     2359.35     46.34 o 
  -8  -8   2      431.06      440.81     17.65 o 
  -7  -8   2     2198.66     2318.21     42.34 o 
  -6  -8   2     2460.77     2503.79     45.09 o 
  -5  -8   2       54.17       57.26     12.53 o 
  -4  -8   2     4676.45     4738.41     96.55 o 
  -3  -8   2     7757.50     8026.75     98.92 o 
  -2  -8   2      455.46      447.88     13.96 o 
  -1  -8   2       89.54       83.85      5.10 o 
   0  -8   2      132.95      140.93     12.47 o 
   1  -8   2     4619.63     4918.77    185.82 o 
   2  -8   2      395.11      377.67     16.90 o 
   3  -8   2      688.97      718.63     54.93 o 
   4  -8   2      139.42      124.87     11.53 o 
   5  -8   2       17.35       24.23      7.61 o 
   6  -8   2      491.58      537.64     34.00 o 
   7  -8   2     1353.49     1522.89     60.79 o 
   8  -8   2      170.29      163.91     23.02 o 
 -16  -7   2       97.88       97.38     17.90 o 
 -15  -7   2      232.10      242.25     17.80 o 
 -14  -7   2      461.31      452.60     22.56 o 
 -13  -7   2      534.12      538.42     31.96 o 
 -12  -7   2     1020.76      935.25     30.21 o 
 -11  -7   2      394.35      384.08     32.37 o 
 -10  -7   2      390.97      363.52     17.32 o 
  -9  -7   2     2094.31     2187.53     43.52 o 
  -8  -7   2       46.74       32.80      6.49 o 
  -7  -7   2      133.16      137.37      9.70 o 
  -6  -7   2     5340.99     5360.36     71.25 o 
  -5  -7   2     1897.22     1826.66     32.97 o 
  -4  -7   2       71.70       79.29      6.75 o 
  -3  -7   2     4223.98     4166.41     56.23 o 
  -2  -7   2      331.03      307.11     12.80 o 
  -1  -7   2        0.91        0.00      2.84 o 
   0  -7   2     2909.47     2990.34     43.08 o 
   1  -7   2      179.97      165.81      7.99 o 
   2  -7   2      756.18      784.45     15.48 o 
   3  -7   2       60.87       52.00      5.82 o 
   4  -7   2       23.68       20.19      4.55 o 
   5  -7   2      884.36      839.99     42.30 o 
   6  -7   2      742.65      762.17     38.39 o 
   7  -7   2       39.88       38.21     12.05 o 
   8  -7   2        6.35        0.00     11.84 o 
 -15  -6   2       84.17       56.09     16.85 o 
 -14  -6   2      643.43      734.08     41.70 o 
 -13  -6   2      802.33      879.52     43.18 o 
 -12  -6   2     1041.69     1129.08     47.01 o 
 -11  -6   2        8.16       18.81      9.35 o 
 -10  -6   2     5137.45     5267.19    109.86 o 
  -9  -6   2     1101.71     1085.98     39.91 o 
  -8  -6   2      727.71      679.78     29.45 o 
  -7  -6   2      294.92      250.25     12.24 o 
  -6  -6   2     4100.29     4142.48     58.14 o 
  -5  -6   2     1500.00     1542.01     29.06 o 
  -4  -6   2     6976.27     6902.93     80.44 o 
  -3  -6   2     8346.50     8162.40    140.20 o 
  -2  -6   2      927.77      899.33     30.71 o 
  -1  -6   2      218.91      246.18      6.99 o 
   0  -6   2     5970.38     6145.91     57.54 o 
   1  -6   2      179.49      163.85      8.99 o 
   2  -6   2      107.75      106.82      7.38 o 
   3  -6   2     8452.22     8867.25     85.30 o 
   4  -6   2      327.86      370.77     13.07 o 
   5  -6   2      632.33      649.30     20.38 o 
   6  -6   2      353.02      366.68     21.10 o 
   7  -6   2      962.48     1043.01     46.56 o 
   8  -6   2     1165.79     1228.61     53.99 o 
   9  -6   2      262.36      274.79     27.57 o 
 -15  -5   2      196.33      181.48     23.25 o 
 -14  -5   2       88.02       75.17     15.74 o 
 -13  -5   2        7.63       12.73      9.18 o 
 -12  -5   2       84.15       55.11     12.16 o 
 -11  -5   2       90.78       79.27     13.59 o 
 -10  -5   2      882.70      922.24     38.22 o 
  -9  -5   2      822.16      854.12     34.95 o 
  -8  -5   2     2305.14     2283.09     58.09 o 
  -7  -5   2     2717.82     2701.85     61.65 o 
  -6  -5   2       66.48       77.70      9.96 o 
  -5  -5   2     1494.00     1415.05     26.83 o 
  -4  -5   2     2052.34     2052.85     64.01 o 
  -3  -5   2     2094.22     2113.22     31.07 o 
  -2  -5   2      547.01      592.78     10.83 o 
  -1  -5   2     5107.24     4844.36     49.05 o 
   0  -5   2      166.21      221.95      5.70 o 
   1  -5   2      338.53      340.46     11.89 o 
   2  -5   2        7.35        7.59      1.70 o 
   3  -5   2     1858.42     1930.21     24.21 o 
   4  -5   2     1054.73     1053.47     29.89 o 
   5  -5   2       20.63       19.21      4.79 o 
   6  -5   2     2231.33     2413.79     46.71 o 
   7  -5   2       18.21       11.09      5.89 o 
   8  -5   2      109.94       94.85     10.81 o 
   9  -5   2      166.80      160.45     21.11 o 
  10  -5   2      172.43      175.90     24.71 o 
 -15  -4   2       35.00        0.54     11.48 o 
 -14  -4   2      123.07       88.74     16.12 o 
 -13  -4   2     2448.41     2739.09     80.55 o 
 -12  -4   2        3.52        0.10      9.17 o 
 -11  -4   2      268.77      287.45     23.24 o 
 -10  -4   2     6277.25     6578.11    127.98 o 
  -9  -4   2       12.86        0.00      7.01 o 
  -8  -4   2      587.26      581.68     26.88 o 
  -7  -4   2     5819.90     6024.84    108.72 o 
  -6  -4   2    10094.43    10268.19    161.14 o 
  -5  -4   2        3.33        1.42      4.90 o 
  -4  -4   2    10402.52    10186.49    150.91 o 
  -3  -4   2     4510.05     4465.51     53.10 o 
  -2  -4   2     2604.22     2349.53     30.80 o 
  -1  -4   2     5785.43     5688.54     65.71 o 
   0  -4   2      360.84      333.17      5.56 o 
   1  -4   2       31.16       48.89      2.73 o 
   2  -4   2     9755.96    10178.31     74.92 o 
   3  -4   2      524.21      494.86      7.19 o 
   4  -4   2     9119.09     9863.97     75.20 o 
   5  -4   2     2092.19     2140.64     29.60 o 
   6  -4   2      648.26      623.57     21.30 o 
   7  -4   2     1899.67     2019.15     42.68 o 
   8  -4   2       40.64       38.04     14.59 o 
   9  -4   2      422.45      429.53     29.56 o 
  10  -4   2      616.47      629.31     51.87 o 
 -15  -3   2        1.82        0.00     12.57 o 
 -14  -3   2       76.45       60.86     14.54 o 
 -13  -3   2      205.81      188.51     21.17 o 
 -12  -3   2       24.78       17.66      9.06 o 
 -11  -3   2      269.98      279.19     22.37 o 
 -10  -3   2      796.47      849.59     36.96 o 
  -9  -3   2     1112.90     1134.23     40.42 o 
  -8  -3   2      396.55      382.82     21.83 o 
  -7  -3   2     3889.59     3934.69     78.94 o 
  -6  -3   2      662.94      681.34     25.31 o 
  -5  -3   2     7657.85     7749.25    123.02 o 
  -4  -3   2     3546.06     3406.96     61.20 o 
  -3  -3   2      899.39     1000.75     14.75 o 
  -2  -3   2     1225.55     1255.86     19.31 o 
  -1  -3   2     1696.14     1614.88     18.30 o 
   0  -3   2     1217.01     1300.20     10.57 o 
   1  -3   2     3200.49     3431.52     26.92 o 
   2  -3   2     6446.75     6641.24     52.35 o 
   3  -3   2     5265.98     5741.38     46.85 o 
   4  -3   2      403.33      427.45      9.42 o 
   5  -3   2     3145.98     3336.16     39.38 o 
   6  -3   2      337.24      287.78     10.45 o 
   7  -3   2        2.86        0.26      4.60 o 
   8  -3   2        0.59       12.29      8.46 o 
   9  -3   2      120.42       99.21     10.68 o 
  10  -3   2     2036.15     2088.25     69.13 o 
  11  -3   2        3.19        3.17      9.08 o 
  12  -3   2        6.55        0.00     10.73 o 
 -15  -2   2       32.05       26.28     12.46 o 
 -14  -2   2      884.38      923.78     46.92 o 
 -13  -2   2     1789.74     1950.51     66.72 o 
 -12  -2   2      348.65      336.29     25.90 o 
 -11  -2   2     2234.57     2477.00     70.63 o 
 -10  -2   2       35.63       50.90     18.09 o 
  -9  -2   2     2731.47     2782.34     48.58 o 
  -8  -2   2     6383.36     6653.09     84.45 o 
  -7  -2   2     4128.39     4138.23     57.20 o 
  -6  -2   2       15.77        5.94      3.80 o 
  -5  -2   2       18.05        3.71      4.70 o 
  -4  -2   2     1130.77      982.41     27.13 o 
  -3  -2   2       95.75       74.48      3.98 o 
  -2  -2   2    34518.57    35174.14    464.98 o 
  -1  -2   2      300.07      390.87      7.73 o 
   0  -2   2      117.61      100.46      2.36 o 
   1  -2   2     1291.39     1345.99     10.56 o 
   2  -2   2       34.18       14.42      1.36 o 
   3  -2   2      871.34      783.69     13.79 o 
   4  -2   2     5907.85     6226.11    135.63 o 
   5  -2   2     3825.71     3804.74     51.08 o 
   6  -2   2     3478.67     3620.25     61.78 o 
   7  -2   2      739.44      755.81     23.35 o 
   8  -2   2      518.37      572.64     19.56 o 
   9  -2   2     1447.23     1558.32     35.97 o 
  13  -2   2      592.77      522.32     38.61 o 
 -15  -1   2       86.95       83.55     18.35 o 
 -14  -1   2      781.61      911.95     46.18 o 
 -13  -1   2        1.21       25.54     11.51 o 
 -12  -1   2        2.76        0.00     10.71 o 
 -11  -1   2     2204.10     2294.06     48.28 o 
 -10  -1   2       48.85       43.78      7.38 o 
  -9  -1   2       47.45       38.38      7.25 o 
  -8  -1   2     7356.99     7561.86     93.94 o 
  -7  -1   2      547.88      502.23     16.39 o 
  -6  -1   2      241.91      273.51     11.34 o 
  -5  -1   2     1624.44     1419.49     30.15 o 
  -4  -1   2     6715.75     6902.05     91.62 o 
  -3  -1   2      874.86      890.67     21.26 o 
  -2  -1   2     2148.50     2342.60     26.87 o 
  -1  -1   2      201.35      204.90      4.82 o 
   0  -1   2      958.55      997.17      9.77 o 
   1  -1   2    12825.87    13968.95    109.18 o 
   2  -1   2      178.33      176.89      3.19 o 
   3  -1   2       64.90       46.52      3.94 o 
   4  -1   2       69.37       69.75      5.05 o 
   5  -1   2       24.29       22.14      5.20 o 
   6  -1   2     1437.97     1447.53     28.14 o 
   7  -1   2     1443.95     1439.10     29.80 o 
   8  -1   2     1427.41     1519.25     32.88 o 
   9  -1   2     1001.50     1011.94     37.10 o 
  10  -1   2        1.58        0.00      8.52 o 
 -14   0   2      358.30      376.32     30.53 o 
 -13   0   2     1078.36     1160.07     50.88 o 
 -12   0   2      376.46      390.41     20.76 o 
 -11   0   2      479.14      458.64     21.01 o 
 -10   0   2        3.10       10.12      6.59 o 
  -9   0   2     3663.39     3824.04     60.81 o 
  -8   0   2     6890.84     6914.38     92.58 o 
  -7   0   2     3925.10     4147.73     58.91 o 
  -6   0   2        4.07        2.20      5.09 o 
  -5   0   2     4550.10     4114.46     52.90 o 
  -4   0   2     4885.47     5377.02     62.27 o 
  -3   0   2      257.23      267.47      9.64 o 
  -2   0   2    26198.08    27282.45    256.97 o 
  -1   0   2    11121.29    11248.26     98.38 o 
   0   0   2     1416.11     1477.28     63.95 o 
   1   0   2     2673.71     2700.90     47.52 o 
   2   0   2       72.30       98.98      4.21 o 
   3   0   2     3662.45     3805.54     61.12 o 
   4   0   2     3273.96     3134.54     40.98 o 
   5   0   2     2182.00     2224.11     34.17 o 
   6   0   2      474.37      454.23     14.65 o 
   7   0   2        4.96        2.33      1.68 o 
   8   0   2     6555.13     6917.17    121.80 o 
   9   0   2     2412.34     2685.74     65.54 o 
  10   0   2      814.45      868.21     36.33 o 
  11   0   2       13.49        7.56      8.24 o 
  12   0   2     1752.58     2010.26     63.45 o 
 -14   1   2      318.71      322.78     28.82 o 
 -13   1   2      433.11      471.21     24.07 o 
 -12   1   2       64.38       54.75     10.16 o 
 -11   1   2      340.39      327.34     18.41 o 
 -10   1   2      425.30      365.00     17.90 o 
  -9   1   2      220.35      227.47     13.41 o 
  -8   1   2       47.75       47.96      7.23 o 
  -7   1   2      130.65      111.18      8.71 o 
  -6   1   2     6992.33     7119.23     85.55 o 
  -5   1   2      398.14      488.34     14.57 o 
  -4   1   2     2847.23     2766.14     38.36 o 
  -3   1   2       81.34      129.29      6.34 o 
  -2   1   2     1301.74     1422.14     29.55 o 
  -1   1   2      761.69      700.78      9.64 o 
   0   1   2      551.55      578.42      7.04 o 
   1   1   2     5004.24     5292.75     36.67 o 
   2   1   2     1264.60     1299.81     17.47 o 
   3   1   2      274.22      312.33      6.93 o 
   4   1   2        1.17        2.24      4.10 o 
   5   1   2     1118.85     1389.32     34.18 o 
   6   1   2      401.51      364.93     17.37 o 
   7   1   2     2686.23     2760.77     60.53 o 
   8   1   2      774.85      774.95     30.00 o 
   9   1   2      117.70      120.13     12.87 o 
  10   1   2      729.88      689.21     31.99 o 
  11   1   2     3379.57     3891.75     90.74 o 
  12   1   2      337.24      338.07     25.03 o 
  13   1   2      240.46      215.07     22.10 o 
 -12   2   2     1339.59     1481.24     41.93 o 
 -11   2   2      770.79      831.77     29.30 o 
 -10   2   2        3.28       11.66      8.32 o 
  -9   2   2     2111.10     2223.46     44.87 o 
  -8   2   2      812.47      896.74     25.48 o 
  -7   2   2      617.85      590.75     19.13 o 
  -6   2   2     5384.56     5488.34     71.35 o 
  -5   2   2     2790.77     2798.85     42.16 o 
  -4   2   2       32.35       43.22      4.96 o 
  -3   2   2    30265.75    31296.69    243.22 o 
  -2   2   2    15209.35    15135.82    126.94 o 
  -1   2   2    41623.17    43092.74    563.73 o 
   1   2   2     2968.90     2685.84     25.68 o 
   2   2   2    24557.73    26356.57    202.46 o 
   3   2   2     7464.98     7841.31     80.32 o 
   4   2   2     1022.46      930.61     16.23 o 
   5   2   2     1963.40     1655.67     38.83 o 
   6   2   2      939.95      837.79     27.54 o 
   7   2   2       97.74       93.63     10.65 o 
   8   2   2     2620.42     2521.79     60.37 o 
   9   2   2      788.39      784.64     32.31 o 
  10   2   2      548.67      570.01     28.60 o 
  11   2   2      696.52      765.21     35.79 o 
  12   2   2      175.78      152.88     18.04 o 
  13   2   2       18.37       24.22     10.78 o 
  14   2   2     1141.17     1230.61     52.99 o 
 -12   3   2       20.41       14.28     12.21 o 
 -11   3   2      140.65       95.37     13.02 o 
 -10   3   2      512.22      530.86     22.38 o 
  -9   3   2      131.70      107.19     10.38 o 
  -8   3   2       20.07       15.52      5.25 o 
  -7   3   2      479.65      455.30     17.31 o 
  -6   3   2      112.65      118.79      8.69 o 
  -5   3   2      119.23      129.25      8.39 o 
  -4   3   2      503.02      455.76     11.01 o 
  -3   3   2     6935.33     6927.25     54.57 o 
  -2   3   2      492.62      466.29     10.77 o 
  -1   3   2     5712.02     5649.13    129.92 o 
   0   3   2    22761.32    22105.34    291.24 o 
   1   3   2     4106.04     4074.45     66.26 o 
   2   3   2    11476.49    12004.40    169.28 o 
   3   3   2      541.85      576.79     12.61 o 
   4   3   2       80.08       94.44      5.55 o 
   5   3   2     2358.79     2325.88     39.59 o 
   6   3   2      996.18     1048.98     24.40 o 
   7   3   2     3376.00     3697.20     74.81 o 
   8   3   2     2672.17     2648.77     62.63 o 
   9   3   2      581.19      615.27     28.68 o 
  10   3   2        1.16        5.56      7.58 o 
  11   3   2     2320.77     2598.53     70.64 o 
  12   3   2      240.37      215.05     20.73 o 
  13   3   2      156.79      143.33     17.65 o 
  14   3   2      202.64      190.05     21.77 o 
  15   3   2        5.98        0.00     13.06 o 
 -11   4   2       57.97       41.96     12.80 o 
 -10   4   2      533.50      568.35     36.53 o 
  -9   4   2     1248.77     1365.65     35.44 o 
  -8   4   2     1111.19     1174.88     41.71 o 
  -7   4   2     1099.90     1183.48     29.36 o 
  -6   4   2       37.33       38.04      7.84 o 
  -5   4   2     2954.52     3057.51     37.99 o 
  -4   4   2     3044.40     3108.52     36.78 o 
  -3   4   2      145.00      136.09      5.96 o 
  -2   4   2     1929.37     1753.99     17.74 o 
  -1   4   2     9328.43     8662.64    142.57 o 
   0   4   2     5188.69     5082.48     84.87 o 
   2   4   2     4786.24     5277.70     86.02 o 
   3   4   2     1334.92     1152.34     20.60 o 
   4   4   2     7060.67     7314.21     80.78 o 
   5   4   2     1773.23     1598.63     26.73 o 
   6   4   2     2948.79     2969.22     42.22 o 
   7   4   2     1345.97     1302.07     25.74 o 
   8   4   2     1288.79     1202.84     32.48 o 
   9   4   2     6651.60     6962.38     86.64 o 
  10   4   2     1508.98     1536.27     32.34 o 
  11   4   2       68.31       48.67      6.50 o 
  12   4   2      219.00      182.17     19.13 o 
  13   4   2      495.32      469.18     30.98 o 
  14   4   2     2408.29     2732.47     82.51 o 
  15   4   2        8.08        5.19     11.08 o 
 -10   5   2      549.84      515.54     36.05 o 
  -9   5   2      118.57      140.37     19.21 o 
  -8   5   2      308.80      303.28     15.83 o 
  -7   5   2        7.70        0.00      6.40 o 
  -6   5   2        7.17        9.99      5.21 o 
  -5   5   2     1359.18     1403.61     24.17 o 
  -4   5   2      706.42      702.93     13.22 o 
  -3   5   2       59.62       42.27      5.50 o 
  -2   5   2      331.38      345.75      9.16 o 
  -1   5   2     1066.74     1115.51     17.67 o 
   0   5   2     1236.53      915.83    161.75 o 
   2   5   2     3249.60     3263.27     62.97 o 
   3   5   2     1291.99     1245.61     33.20 o 
   4   5   2    17491.68    18377.18    185.13 o 
   5   5   2       97.08       68.02      7.80 o 
   6   5   2      446.07      500.65     17.38 o 
   7   5   2     7957.64     8097.76     94.58 o 
   8   5   2     1773.03     1732.92     53.08 o 
   9   5   2     1048.73     1081.90     26.05 o 
  10   5   2     1109.30     1116.45     58.21 o 
  11   5   2       47.75       39.43      6.59 o 
  12   5   2     1036.68     1114.72     29.75 o 
  13   5   2      165.39      151.99     19.19 o 
  14   5   2       95.57       80.68     16.55 o 
  15   5   2        0.62        0.00     13.84 o 
  16   5   2       83.80       83.79     17.51 o 
 -10   6   2      500.65      557.98     38.42 o 
  -9   6   2       51.67       41.71     13.81 o 
  -8   6   2      348.10      343.70     27.15 o 
  -7   6   2     2528.01     2627.98     76.21 o 
  -6   6   2     2409.51     2526.94     46.08 o 
  -5   6   2      152.60      153.81      8.17 o 
  -4   6   2       82.31       90.44      4.75 o 
  -3   6   2       45.66       43.38      3.46 o 
  -2   6   2     1555.76     1467.00     24.74 o 
  -1   6   2     4077.15     3875.83     52.60 o 
   0   6   2     6530.10     5725.37    650.55 o 
   2   6   2      214.01      179.03     13.12 o 
   3   6   2     2734.52     2437.20     54.61 o 
   4   6   2     1180.07     1071.76     22.96 o 
   5   6   2     4617.53     4803.49     86.29 o 
   6   6   2      739.72      737.58     19.53 o 
   7   6   2    11771.32    11685.81    192.34 o 
   8   6   2       11.66       12.79      4.62 o 
   9   6   2      954.51      959.85     26.28 o 
  10   6   2     8140.37     8542.00    106.25 o 
  11   6   2      341.16      317.92     15.22 o 
  12   6   2      123.72      118.05     12.67 o 
  13   6   2     1498.01     1550.14     37.84 o 
  14   6   2        5.42        0.00     10.17 o 
  15   6   2      689.98      671.79     41.08 o 
  16   6   2     1904.30     2219.14     78.65 o 
  -9   7   2      654.18      640.48     41.33 o 
  -8   7   2      105.07      113.99     18.87 o 
  -7   7   2       83.56       66.27     15.02 o 
  -6   7   2      224.52      194.18     13.22 o 
  -5   7   2      329.02      326.73     15.90 o 
  -4   7   2        9.64        4.14      3.22 o 
  -3   7   2     3255.31     3230.35     35.13 o 
  -2   7   2      443.29      446.07      9.45 o 
  -1   7   2      915.05      867.69     22.64 o 
   0   7   2       10.71       13.84      7.77 o 
   2   7   2      438.08      333.53      9.15 o 
   3   7   2     2980.39     2953.90     65.74 o 
   4   7   2     2286.13     2498.23     59.27 o 
   5   7   2      155.12      172.69      9.89 o 
   6   7   2     6829.89     7105.19     87.92 o 
   7   7   2       21.09       25.01      9.64 o 
   8   7   2      138.03      110.07      8.89 o 
   9   7   2      728.83      674.80     21.33 o 
  10   7   2       21.94       19.68      5.84 o 
  11   7   2      202.90      171.35     12.09 o 
  12   7   2      918.08      943.42     28.27 o 
  13   7   2      139.78      100.29      9.96 o 
  14   7   2       19.67        4.41     10.14 o 
  15   7   2       10.41        0.00     12.58 o 
  16   7   2      433.60      444.26     35.15 o 
  -8   8   2     1887.59     2113.96     76.15 o 
  -7   8   2      334.88      322.34     27.35 o 
  -6   8   2     2294.77     2502.92     76.31 o 
  -5   8   2       97.28      101.10     10.33 o 
  -4   8   2      303.48      266.54     14.82 o 
  -3   8   2     1133.61     1092.77     32.50 o 
  -2   8   2     1078.72     1090.56     18.44 o 
  -1   8   2     1040.39     1069.00     20.15 o 
   0   8   2    11007.36    11282.94    180.50 o 
   1   8   2      146.76      142.94     13.90 o 
   2   8   2       24.69        7.01      1.92 o 
   3   8   2     3184.18     1690.97    282.68 o 
   4   8   2     1054.82     1077.74     37.61 o 
   5   8   2      560.75      485.94     25.01 o 
   6   8   2     8922.67     9094.78    109.02 o 
   7   8   2      446.35      406.46     16.34 o 
   8   8   2     1015.79     1029.77     29.43 o 
   9   8   2     4054.93     4110.65     64.07 o 
  10   8   2      761.97      767.03     24.61 o 
  11   8   2      677.00      636.98     23.18 o 
  12   8   2       69.42       48.25     15.88 o 
  13   8   2       42.71       35.29     16.29 o 
  14   8   2      701.25      667.97     26.17 o 
  15   8   2     1952.81     2228.20     77.38 o 
  -7   9   2      100.01       84.65     18.37 o 
  -6   9   2      459.11      410.93     31.16 o 
  -5   9   2      645.41      662.24     25.58 o 
  -4   9   2      314.81      277.72     15.88 o 
  -3   9   2      264.48      202.03     13.26 o 
  -2   9   2        7.94        5.08      4.48 o 
  -1   9   2        0.73        0.00      4.05 o 
   0   9   2       25.36       24.30      6.56 o 
   1   9   2      758.71      714.34     31.20 o 
   4   9   2      817.69      687.75     93.07 o 
   5   9   2      152.52      147.78     15.59 o 
   6   9   2      447.40      364.66     23.53 o 
   7   9   2       12.31       15.95      5.83 o 
   8   9   2     1085.81     1140.84     30.09 o 
   9   9   2     1398.23     1396.72     34.48 o 
  10   9   2      201.02      193.03     13.25 o 
  11   9   2     1456.46     1459.20     37.10 o 
  12   9   2     2161.76     2186.82     47.86 o 
  13   9   2      388.88      383.23     19.85 o 
  14   9   2      100.36       79.23     10.55 o 
  15   9   2      265.27      241.44     17.24 o 
  -6  10   2      635.09      633.83     39.78 o 
  -5  10   2       41.96       48.29     14.28 o 
  -4  10   2     2459.30     2758.07     56.39 o 
  -3  10   2      117.05       96.85     10.47 o 
  -2  10   2      358.49      362.17     18.73 o 
  -1  10   2     2583.57     2717.41     41.64 o 
   0  10   2      612.80      606.06     22.11 o 
   1  10   2       86.15       57.86     12.20 o 
   4  10   2     5276.84     5450.89    113.72 o 
   5  10   2     1462.26     1568.16     52.57 o 
   6  10   2        4.97        0.00      9.75 o 
   7  10   2      420.44      443.81     27.75 o 
   8  10   2     2761.51     2996.02     54.63 o 
   9  10   2      966.04      983.91     29.59 o 
  10  10   2      723.43      725.47     26.71 o 
  11  10   2     1465.65     1511.25     38.89 o 
  12  10   2       41.63       41.35     14.10 o 
  13  10   2      293.59      283.63     17.87 o 
  14  10   2        5.16        0.97      6.96 o 
  15  10   2      672.54      692.02     29.06 o 
  -5  11   2       17.06        8.35     11.88 o 
  -4  11   2      413.40      393.94     30.24 o 
  -3  11   2      326.17      297.57     18.42 o 
  -2  11   2      156.98      122.67     11.85 o 
  -1  11   2     1403.34     1460.52     38.13 o 
   0  11   2      795.90      789.86     51.74 o 
   1  11   2      254.24      218.25     14.58 o 
   2  11   2     4163.24     4468.38    100.21 o 
   5  11   2     1834.10     1879.55     61.60 o 
   6  11   2      110.11      104.36     14.69 o 
   7  11   2      119.95       82.92     14.38 o 
   8  11   2     1508.13     1508.33     55.38 o 
   9  11   2      725.14      714.31     26.24 o 
  10  11   2      170.18      156.39     13.30 o 
  11  11   2      617.92      626.57     25.75 o 
  12  11   2      349.16      332.65     24.23 o 
  13  11   2      350.40      321.76     19.59 o 
  14  11   2      257.99      221.71     17.18 o 
  15  11   2      318.31      269.70     19.45 o 
  16  11   2      104.29      112.52     19.01 o 
  -4  12   2        2.48       13.93     14.01 o 
  -3  12   2      296.14      291.66     18.84 o 
  -2  12   2     1075.37     1175.98     92.17 o 
  -1  12   2      495.46      523.16     23.36 o 
   0  12   2      676.54      729.19     27.09 o 
   1  12   2       73.70       67.08     10.07 o 
   2  12   2      787.75      802.11     39.45 o 
   3  12   2      201.20      215.59     21.03 o 
   6  12   2      370.64      362.15     28.03 o 
   7  12   2       35.35       45.66     10.50 o 
   8  12   2     2010.90     2172.60     71.59 o 
   9  12   2       58.71       28.92     10.78 o 
  10  12   2      948.12      974.89     44.90 o 
  11  12   2     2069.02     2291.53     85.14 o 
  12  12   2      321.39      304.32     19.32 o 
  13  12   2        6.05        1.61     18.48 o 
  14  12   2      526.62      488.46     25.54 o 
  15  12   2      689.33      725.26     31.39 o 
  16  12   2      116.56      119.09     19.83 o 
  -2  13   2      957.94      941.98     49.15 o 
  -1  13   2       30.28       17.82     10.95 o 
   0  13   2       87.34       62.31     14.46 o 
   1  13   2     1005.79      997.07     66.79 o 
   2  13   2       93.37       78.76     10.82 o 
   3  13   2       10.34       14.45     10.81 o 
   7  13   2      694.67      648.27     39.68 o 
   8  13   2       33.39        4.51      9.21 o 
   9  13   2       34.53       26.24     13.06 o 
  10  13   2        0.76        4.25      9.43 o 
  11  13   2      271.28      255.88     35.49 o 
  12  13   2       12.73        0.00      8.69 o 
  13  13   2      313.30      294.90     20.30 o 
  14  13   2      157.45      140.90     14.99 o 
  15  13   2       22.74       11.08     10.44 o 
   0  14   2       49.11       25.56     12.20 o 
   1  14   2     3202.18     3639.88    104.62 o 
   2  14   2      154.73      160.38     15.28 o 
   3  14   2      389.29      311.19     39.93 o 
   4  14   2      997.43     1084.46     50.01 o 
   7  14   2     1256.93     1421.39     60.70 o 
   8  14   2      300.82      284.06     28.06 o 
   9  14   2      133.22      115.50     19.84 o 
  10  14   2     1127.21     1163.15     55.83 o 
  11  14   2      168.94      167.19     22.52 o 
  12  14   2      605.37      627.61     42.03 o 
  13  14   2       67.14       53.00     12.05 o 
  14  14   2      366.89      385.80     36.67 o 
   3  15   2       13.50       11.60     12.23 o 
   4  15   2      271.73      239.24     35.97 o 
   5  15   2       30.59       48.57     16.80 o 
   8  15   2       85.58       62.42     16.23 o 
   9  15   2        0.81        5.99     11.92 o 
  10  15   2      197.41      184.18     24.59 o 
  11  15   2        4.89        0.30     11.66 o 
   5  16   2      208.39      201.72     26.74 o 
   6  16   2      625.02      603.92     42.35 o 
 -10 -14   3       44.35       53.95     17.32 o 
  -9 -14   3      109.88      104.23     19.75 o 
  -8 -14   3        0.90        0.00     11.50 o 
  -7 -14   3      189.04      165.03     16.30 o 
  -6 -14   3      106.39      108.54     17.79 o 
 -14 -13   3       23.65       17.95     14.00 o 
 -12 -13   3        0.04        0.00     10.58 o 
 -11 -13   3      360.07      402.77     33.90 o 
 -10 -13   3       34.42       32.38     14.12 o 
  -9 -13   3      167.88      161.83     22.89 o 
  -8 -13   3       17.76       29.58     13.48 o 
  -7 -13   3       98.12       82.39     17.06 o 
  -6 -13   3        1.97        0.19      7.25 o 
  -5 -13   3      260.29      240.99     25.03 o 
  -4 -13   3       80.45       43.00     14.96 o 
  -3 -13   3      316.21      288.84     30.25 o 
  -2 -13   3       12.06        1.13     12.31 o 
 -15 -12   3        6.16       13.42     14.31 o 
 -14 -12   3       29.88       29.95     14.71 o 
 -13 -12   3      129.66      108.07     16.10 o 
 -12 -12   3      517.51      500.11     24.89 o 
 -11 -12   3      105.75       76.79     10.92 o 
 -10 -12   3      258.84      255.75     25.86 o 
  -9 -12   3      255.03      312.80     28.18 o 
  -8 -12   3        7.37       12.60      9.84 o 
  -7 -12   3      592.92      537.78     35.31 o 
  -6 -12   3     1175.41     1146.38     77.42 o 
  -5 -12   3      191.12      186.29     24.19 o 
  -4 -12   3      113.89       83.64     13.80 o 
  -3 -12   3      156.68      108.79     18.37 o 
  -2 -12   3      100.98       95.38     17.95 o 
  -1 -12   3      824.64      814.02     47.00 o 
   0 -12   3        1.72        0.00     10.69 o 
 -15 -11   3       54.25       51.43     16.73 o 
 -14 -11   3      174.89      197.70     18.83 o 
 -13 -11   3        4.74        0.00      8.39 o 
 -12 -11   3      382.63      369.46     24.22 o 
 -11 -11   3        1.95        1.50      6.77 o 
 -10 -11   3      436.31      426.69     20.93 o 
  -9 -11   3        2.67        1.17     10.44 o 
  -8 -11   3      196.64      176.34     20.92 o 
  -7 -11   3      225.41      177.68     20.36 o 
  -6 -11   3      571.25      571.01     34.70 o 
  -5 -11   3      295.37      272.40     23.06 o 
  -4 -11   3       15.90       19.29      7.07 o 
  -3 -11   3       53.46       34.97      7.74 o 
  -2 -11   3       16.31       11.61      8.45 o 
  -1 -11   3     2061.46     2208.79     75.23 o 
   0 -11   3       78.34       63.32     14.56 o 
   1 -11   3       41.32       32.70     14.24 o 
   2 -11   3        1.10        0.00     12.68 o 
 -15 -10   3      219.87      231.75     32.33 o 
 -14 -10   3        4.96        0.44      8.63 o 
 -13 -10   3      271.66      238.08     17.34 o 
 -12 -10   3      585.26      567.92     25.02 o 
 -11 -10   3        3.13        5.68      6.80 o 
 -10 -10   3      291.48      254.32     15.92 o 
  -9 -10   3      636.50      609.48     23.34 o 
  -8 -10   3      669.48      596.71     26.24 o 
  -7 -10   3      707.96      687.21     23.98 o 
  -6 -10   3       73.86       66.21      8.35 o 
  -5 -10   3      208.88      202.81     12.38 o 
  -4 -10   3       23.75       15.55      6.23 o 
  -3 -10   3        1.41        0.00      6.05 o 
  -2 -10   3     1480.15     1518.83     38.27 o 
  -1 -10   3       78.84       90.60     14.36 o 
   0 -10   3       67.80       54.85     13.47 o 
   1 -10   3     1200.28     1217.10     52.78 o 
   2 -10   3      640.12      654.76     39.28 o 
   3 -10   3       52.92       37.02     12.83 o 
   4 -10   3      222.91      201.00     24.56 o 
 -16  -9   3        5.28        0.00     12.78 o 
 -15  -9   3       66.03       54.33     10.48 o 
 -14  -9   3      359.85      331.14     29.04 o 
 -13  -9   3      304.19      300.49     18.68 o 
 -12  -9   3     1637.58     1796.59     45.22 o 
 -11  -9   3       48.33       30.89      7.63 o 
 -10  -9   3       82.20       56.21      8.67 o 
  -9  -9   3      297.44      249.55     14.83 o 
  -8  -9   3      425.84      376.97     16.67 o 
  -7  -9   3      420.06      400.76     20.03 o 
  -6  -9   3      124.27      105.34      9.01 o 
  -5  -9   3      278.21      277.32     10.44 o 
  -4  -9   3      156.27      130.92      9.57 o 
  -3  -9   3        7.43        9.69      4.32 o 
  -2  -9   3      419.52      428.60     14.03 o 
  -1  -9   3      568.96      566.39     19.89 o 
   0  -9   3       12.48       12.45      8.85 o 
   1  -9   3      628.96      576.98     34.21 o 
   2  -9   3       34.79       23.22      9.66 o 
   3  -9   3      208.53      165.64     20.67 o 
   4  -9   3      178.16      138.40     19.57 o 
   5  -9   3     1415.59     1461.90     62.86 o 
 -16  -8   3       26.75       27.24     11.93 o 
 -15  -8   3        0.53        0.00      8.71 o 
 -14  -8   3      122.58       95.58     11.97 o 
 -13  -8   3        1.00        0.00      7.12 o 
 -12  -8   3      542.49      554.14     24.05 o 
 -11  -8   3        6.18        9.74      6.54 o 
 -10  -8   3      147.88      151.03     12.80 o 
  -9  -8   3       86.83       65.08      8.35 o 
  -8  -8   3      343.29      356.19     16.27 o 
  -7  -8   3       82.15       63.81      7.56 o 
  -6  -8   3     1524.08     1430.09     39.77 o 
  -5  -8   3      109.14      112.71      8.27 o 
  -4  -8   3       18.13       25.48      4.05 o 
  -3  -8   3      269.24      281.31     12.95 o 
  -2  -8   3        1.01        1.97      3.64 o 
  -1  -8   3     1948.56     1956.30     25.51 o 
   0  -8   3     1603.70     1753.82     56.88 o 
   1  -8   3      270.21      268.46     13.52 o 
   2  -8   3       31.83       26.51     12.49 o 
   3  -8   3     1535.08     1638.19     39.06 o 
   4  -8   3        0.51        1.14      6.39 o 
   5  -8   3      177.43      183.76     14.79 o 
 -16  -7   3      165.99      161.59     21.58 o 
 -15  -7   3       19.04        3.37     12.22 o 
 -14  -7   3       20.86        0.00     11.97 o 
 -13  -7   3      204.30      198.88     21.81 o 
 -12  -7   3      334.18      299.10     24.68 o 
 -11  -7   3      496.51      479.38     29.66 o 
 -10  -7   3        0.24        0.00      9.60 o 
  -9  -7   3        5.91        0.00      9.48 o 
  -8  -7   3     3433.43     3553.70     57.47 o 
  -7  -7   3       36.49       38.58     12.54 o 
  -6  -7   3      146.44      111.10      8.68 o 
  -5  -7   3        0.14        3.97      4.28 o 
  -4  -7   3     1044.21     1051.11     24.18 o 
  -3  -7   3     1011.80      951.37     25.33 o 
  -2  -7   3       66.92       44.79      3.61 o 
  -1  -7   3      319.94      299.25      8.44 o 
   0  -7   3      528.55      513.42     13.45 o 
   1  -7   3       88.07       73.47      5.93 o 
   2  -7   3      298.87      291.59     11.47 o 
   3  -7   3      526.68      540.83     16.27 o 
   4  -7   3      686.25      683.82     19.32 o 
   5  -7   3      915.04      922.37     29.84 o 
   6  -7   3      339.46      302.86     25.27 o 
   7  -7   3      663.59      694.25     39.62 o 
   8  -7   3      365.57      378.40     30.99 o 
 -15  -6   3        0.73        0.00     13.76 o 
 -14  -6   3      147.41       99.58     17.75 o 
 -13  -6   3      121.72      105.75     17.53 o 
 -12  -6   3      107.02       58.45     13.86 o 
 -11  -6   3     1961.43     1985.34     62.57 o 
 -10  -6   3      132.46      124.07     15.28 o 
  -9  -6   3     3727.98     3729.97     84.18 o 
  -8  -6   3      520.69      481.79     25.06 o 
  -7  -6   3       51.57       37.21      7.48 o 
  -6  -6   3     1419.39     1405.86     29.25 o 
  -5  -6   3       92.42       75.12      6.99 o 
  -4  -6   3      553.26      538.44     16.87 o 
  -3  -6   3      363.27      333.98      9.88 o 
  -2  -6   3       49.00       45.70      3.23 o 
  -1  -6   3     1888.60     1897.07     32.74 o 
   0  -6   3     1137.49     1143.19     15.29 o 
   1  -6   3      101.63       83.24      5.82 o 
   2  -6   3      351.57      357.87     12.16 o 
   3  -6   3      561.84      549.62     15.71 o 
   4  -6   3       49.91       63.11      7.63 o 
   5  -6   3        2.97        0.00      7.34 o 
   6  -6   3     1365.41     1484.91     36.90 o 
   7  -6   3       91.65       94.72     15.83 o 
   8  -6   3      387.16      411.71     31.14 o 
 -15  -5   3      156.63      122.43     19.95 o 
 -14  -5   3        0.74        1.85     10.68 o 
 -13  -5   3      483.57      459.30     31.16 o 
 -12  -5   3       72.23       37.93     10.88 o 
 -11  -5   3     1826.26     2022.68     62.99 o 
 -10  -5   3      118.54      133.04     16.65 o 
  -9  -5   3      245.60      224.36     18.29 o 
  -8  -5   3      132.49      131.42     13.80 o 
  -7  -5   3     1375.94     1434.68     42.19 o 
  -6  -5   3     4747.80     4746.93     88.01 o 
  -5  -5   3       86.55       95.44      9.39 o 
  -4  -5   3     2236.84     2342.92     35.73 o 
  -3  -5   3      960.46     1075.58     20.17 o 
  -2  -5   3     1681.82     1593.35     15.39 o 
  -1  -5   3        4.32        5.57      2.28 o 
   0  -5   3     1498.90     1593.43     17.65 o 
   1  -5   3      273.60      298.87      6.91 o 
   2  -5   3       12.62        6.66      2.54 o 
   3  -5   3     3617.71     3756.37     43.39 o 
   4  -5   3     1393.06     1500.77     27.22 o 
   5  -5   3      455.19      461.15     18.35 o 
   6  -5   3      126.01      130.06     21.17 o 
   7  -5   3       12.12        7.15      5.85 o 
   8  -5   3      182.64      149.43     21.58 o 
 -15  -4   3       28.53       46.49     16.70 o 
 -14  -4   3      227.55      187.99     22.28 o 
 -13  -4   3      498.06      521.27     33.55 o 
 -12  -4   3     1147.38     1171.76     48.81 o 
 -11  -4   3       20.50       35.64     12.84 o 
 -10  -4   3        1.54       18.45     10.05 o 
  -9  -4   3      147.76      155.60     16.02 o 
  -8  -4   3       24.37       26.03      7.70 o 
  -7  -4   3     2374.06     2330.32     56.44 o 
  -6  -4   3       26.24       46.29      8.18 o 
  -5  -4   3     1163.39     1210.33     33.29 o 
  -4  -4   3    16842.31    16585.17    354.03 o 
  -3  -4   3      578.72      562.74     17.48 o 
  -2  -4   3      293.43      341.55      6.97 o 
  -1  -4   3     1327.77     1151.36     25.31 o 
   0  -4   3     1673.96     1665.85     23.80 o 
   1  -4   3     1360.12     1482.32     15.40 o 
   2  -4   3      614.90      625.68     11.50 o 
   3  -4   3      251.99      280.88      6.32 o 
   4  -4   3      402.14      369.98      7.77 o 
   5  -4   3     2833.95     2920.49     49.71 o 
   6  -4   3        5.94        6.02      8.47 o 
   7  -4   3       16.26       18.52      7.14 o 
   8  -4   3      259.97      227.05     15.39 o 
   9  -4   3       45.78       42.72     11.58 o 
  10  -4   3      402.49      397.81     30.51 o 
 -15  -3   3      179.11      194.35     24.14 o 
 -14  -3   3      891.13      940.89     47.71 o 
 -13  -3   3      218.06      190.90     21.34 o 
 -12  -3   3       56.68       52.76     14.08 o 
 -11  -3   3      249.84      268.08     22.42 o 
 -10  -3   3     1203.30     1279.60     45.99 o 
  -9  -3   3       19.78        3.41      7.28 o 
  -8  -3   3      309.01      289.08     19.60 o 
  -7  -3   3     2873.24     2624.36     60.91 o 
  -6  -3   3        0.33        0.00      5.89 o 
  -5  -3   3      985.75     1009.59     29.78 o 
  -4  -3   3      201.59      206.38     11.89 o 
  -3  -3   3     2657.87     2364.35    196.90 o 
  -2  -3   3      574.75      524.52     14.77 o 
  -1  -3   3       10.86       13.42      1.19 o 
   0  -3   3     7141.92     7105.24     44.45 o 
   1  -3   3     1538.04     1627.92     14.83 o 
   2  -3   3      118.30      103.93      4.54 o 
   3  -3   3       17.53       35.40      2.19 o 
   4  -3   3        5.03        0.00      2.37 o 
   5  -3   3      297.45      289.60      9.44 o 
   6  -3   3     1702.25     1779.26     27.81 o 
   7  -3   3      448.67      459.91     19.37 o 
   8  -3   3      245.10      236.91     20.99 o 
   9  -3   3      312.53      305.21     24.29 o 
  10  -3   3      475.99      511.97     33.40 o 
  11  -3   3        0.03        0.00     10.12 o 
  12  -3   3        8.90       36.79     13.10 o 
 -15  -2   3       12.86        6.34     11.64 o 
 -14  -2   3       27.77       17.42     10.92 o 
 -13  -2   3       77.17       56.44     14.56 o 
 -12  -2   3      319.04      325.36     26.51 o 
 -11  -2   3     3393.10     3677.65     68.98 o 
 -10  -2   3      307.99      320.73     16.16 o 
  -9  -2   3      429.92      411.06     28.75 o 
  -8  -2   3      502.85      551.06     21.03 o 
  -7  -2   3     2097.43     2164.41     57.14 o 
  -6  -2   3       17.22       11.51      4.08 o 
  -5  -2   3    12954.87    12808.42    160.74 o 
  -4  -2   3        7.38       16.00      3.24 o 
  -3  -2   3     8526.04     8664.21     87.33 o 
  -2  -2   3    21267.44    21196.69    286.15 o 
  -1  -2   3     1645.12     1821.23     15.17 o 
   0  -2   3      452.18      410.14      6.25 o 
   1  -2   3        1.22        3.50      1.44 o 
   2  -2   3       24.70       33.85      1.49 o 
   3  -2   3      384.16      385.19      6.76 o 
   4  -2   3     2043.07     2101.73     25.95 o 
   5  -2   3      157.72      146.54      6.83 o 
   6  -2   3      220.37      194.12      9.98 o 
   7  -2   3      791.12      825.37     22.10 o 
   8  -2   3        7.89        0.59      6.28 o 
  10  -2   3        5.51       10.31      7.79 o 
  11  -2   3       37.96       27.02     11.77 o 
  12  -2   3      669.09      679.66     41.72 o 
 -15  -1   3        0.02        0.00     11.64 o 
 -14  -1   3       16.16        7.93     11.27 o 
 -13  -1   3     1509.09     1744.65     64.36 o 
 -12  -1   3       12.52       11.57      7.04 o 
 -11  -1   3       44.95       45.12     12.90 o 
 -10  -1   3      140.59      124.60     15.33 o 
  -9  -1   3       56.75       38.98     13.93 o 
  -8  -1   3      717.90      699.05     21.07 o 
  -7  -1   3      610.59      554.32     17.52 o 
  -6  -1   3      452.56      439.11     14.59 o 
  -5  -1   3      173.29      182.84      8.43 o 
  -4  -1   3     3238.07     3582.01     44.49 o 
  -3  -1   3      161.01      104.21      5.30 o 
  -2  -1   3    19039.51    18434.42    551.14 o 
  -1  -1   3    11149.26    11772.03     81.91 o 
   0  -1   3    24720.79    26481.34    236.54 o 
   1  -1   3     5085.28     5278.66     41.42 o 
   2  -1   3     1837.41     2214.70     22.36 o 
   3  -1   3     1978.73     2143.39     29.76 o 
   4  -1   3      402.13      331.58     10.42 o 
   5  -1   3     1643.95     1769.42     39.18 o 
   6  -1   3      237.45      199.72     12.87 o 
   7  -1   3       29.07        9.39      5.55 o 
   8  -1   3     1081.42     1088.98     35.98 o 
   9  -1   3       31.18       11.57      7.12 o 
 -14   0   3       12.75       22.61     13.29 o 
 -13   0   3       12.72       13.25      8.78 o 
 -12   0   3       48.96       44.92      9.01 o 
 -11   0   3      267.86      238.32     15.51 o 
 -10   0   3      549.03      554.28     26.71 o 
  -9   0   3     2091.16     2156.84     42.95 o 
  -8   0   3        9.05        9.68     10.78 o 
  -7   0   3       95.20       72.31     17.53 o 
  -6   0   3     1948.97     1907.99     33.29 o 
  -5   0   3        1.39        7.89      3.64 o 
  -4   0   3      638.73      663.74     15.39 o 
  -3   0   3     8866.08     9330.69     96.79 o 
  -2   0   3      589.34      582.74     28.85 o 
  -1   0   3     1090.71     1173.48     14.86 o 
   0   0   3      108.79      129.00      4.52 o 
   1   0   3    18661.58    19381.44    153.31 o 
   2   0   3     1714.53     1867.36     15.49 o 
   3   0   3      196.21      248.15      8.28 o 
   4   0   3     4690.61     4763.73     77.38 o 
   5   0   3      710.08      703.34     22.53 o 
   6   0   3     1090.75     1107.89     31.79 o 
   7   0   3      492.39      558.03     23.44 o 
   8   0   3      466.06      441.40     22.54 o 
   9   0   3      247.78      198.28     16.20 o 
  10   0   3      774.92      847.02     35.02 o 
  11   0   3      111.42      106.00     14.79 o 
 -14   1   3       62.01       36.48     14.31 o 
 -13   1   3       98.04       82.76     12.27 o 
 -12   1   3        2.65        3.42      7.00 o 
 -11   1   3      431.59      443.20     21.18 o 
 -10   1   3      162.48      145.83     12.26 o 
  -9   1   3      625.63      608.01     21.67 o 
  -8   1   3     1043.28     1052.99     27.19 o 
  -7   1   3     5117.52     5419.75    146.75 o 
  -6   1   3      148.01      156.81      9.39 o 
  -5   1   3      311.27      300.69      7.70 o 
  -4   1   3      934.77     1035.47     22.03 o 
  -3   1   3      251.41      259.71      9.25 o 
  -2   1   3    13012.34    13218.15    187.16 o 
  -1   1   3     7533.12     7677.94    115.40 o 
   0   1   3     3094.17     3449.45     27.54 o 
   1   1   3    16838.81    17498.53    140.90 o 
   3   1   3     4966.64     5601.49     57.63 o 
   4   1   3      219.98      182.93      4.18 o 
   5   1   3       99.88       99.30      3.33 o 
   6   1   3     1410.45     1359.58     36.20 o 
   7   1   3      400.29      437.07     20.80 o 
   8   1   3        6.78        2.34      6.49 o 
   9   1   3      136.71      146.82     14.91 o 
  10   1   3        0.95        0.00      8.69 o 
  11   1   3       11.68       14.23      9.61 o 
  12   1   3      544.78      512.66     30.21 o 
 -13   2   3      157.96      117.16     17.62 o 
 -12   2   3      533.00      587.38     32.93 o 
 -11   2   3      185.97      167.43     13.96 o 
 -10   2   3      331.36      313.60     17.21 o 
  -9   2   3     1827.71     1843.15     40.67 o 
  -8   2   3     1339.89     1338.68     31.81 o 
  -7   2   3       29.06       15.93      5.31 o 
  -6   2   3     2719.88     2772.85     44.73 o 
  -5   2   3      335.64      314.69     12.31 o 
  -4   2   3      615.28      666.40     17.06 o 
  -3   2   3      498.72      411.86      9.39 o 
  -2   2   3      360.12      423.57     14.65 o 
  -1   2   3     3296.47     3333.70     39.51 o 
   0   2   3     8123.31     8113.71    105.46 o 
   1   2   3     5314.51     5177.93     71.14 o 
   2   2   3     6495.79     7015.77    161.83 o 
   3   2   3    12384.16    12753.41    108.99 o 
   4   2   3     6646.55     7320.35     76.99 o 
   5   2   3     3625.78     3661.07     44.01 o 
   6   2   3     2364.77     2517.76     34.70 o 
   7   2   3      663.46      675.70     15.80 o 
   8   2   3     2009.65     2020.29     52.32 o 
   9   2   3       39.39       38.39      9.72 o 
  10   2   3      455.58      401.52     24.37 o 
  11   2   3     2231.40     2399.15     67.05 o 
  12   2   3     1001.85     1052.68     44.20 o 
  13   2   3       16.16        3.26     10.36 o 
  14   2   3      101.58      112.14     18.40 o 
 -12   3   3      543.34      564.45     25.97 o 
 -11   3   3        1.79        0.00      8.00 o 
 -10   3   3       80.46       72.21      9.47 o 
  -9   3   3        7.95        1.21      7.03 o 
  -8   3   3      318.29      298.45     15.94 o 
  -7   3   3      285.68      271.72     13.72 o 
  -6   3   3      209.58      178.55     19.03 o 
  -5   3   3     4377.71     4482.78     61.17 o 
  -4   3   3      894.62      896.24     15.58 o 
  -3   3   3     1766.40     1951.42     28.00 o 
  -2   3   3     8220.09     8635.98     74.22 o 
  -1   3   3     3826.05     4154.49     71.30 o 
   0   3   3     2266.02     2499.78     26.34 o 
   1   3   3     3235.57     2830.89     22.51 o 
   2   3   3      792.81      780.84     21.60 o 
   3   3   3     6020.09     6260.01     68.56 o 
   4   3   3       57.84       92.51      5.56 o 
   5   3   3     6842.52     6929.05     76.68 o 
   6   3   3      414.03      407.10     11.69 o 
   7   3   3      151.65      140.57      9.71 o 
   8   3   3      981.92     1099.92     23.05 o 
   9   3   3       92.78       70.25      6.49 o 
  10   3   3      112.31      115.43      8.28 o 
  11   3   3       27.33        3.22      7.78 o 
  12   3   3        7.10        9.79      9.60 o 
  13   3   3      140.18       99.13     15.25 o 
  14   3   3      138.22       95.25     16.18 o 
  15   3   3       64.21       67.66     15.86 o 
 -11   4   3       67.78       60.83     15.46 o 
 -10   4   3     2851.51     3268.22     62.28 o 
  -9   4   3        7.22        3.39      6.48 o 
  -8   4   3       43.39       41.36     12.43 o 
  -7   4   3      426.65      455.50     18.01 o 
  -6   4   3      761.67      791.92     22.63 o 
  -5   4   3       43.63       51.63      4.84 o 
  -4   4   3       92.90       90.94      5.52 o 
  -3   4   3      256.00      243.28      7.73 o 
  -2   4   3      263.97      244.86      9.86 o 
  -1   4   3     7370.38     7796.46    130.89 o 
   0   4   3     3971.69     4004.35     90.02 o 
   1   4   3     3330.51     2934.83    280.93 o 
   2   4   3     4315.07     4523.53    107.52 o 
   3   4   3    11022.62    12104.89    175.41 o 
   4   4   3     3891.83     4359.86     78.67 o 
   5   4   3     4886.76     4939.32     59.92 o 
   6   4   3      138.25      154.25     11.47 o 
   7   4   3     2779.54     2626.70     39.67 o 
   8   4   3     1222.33     1274.69     26.08 o 
   9   4   3       44.66       39.48      6.83 o 
  10   4   3      172.43      184.08     10.60 o 
  11   4   3        1.46        0.00      4.84 o 
  12   4   3      301.38      293.55     23.51 o 
  13   4   3      418.84      428.44     29.39 o 
  14   4   3        3.09        0.00     11.24 o 
  15   4   3       23.77       34.90     12.85 o 
 -10   5   3        0.40        0.00     11.93 o 
  -9   5   3       68.68       46.31      7.45 o 
  -8   5   3      695.21      689.00     24.19 o 
  -7   5   3     2900.33     3021.19     53.26 o 
  -6   5   3     2725.36     2799.20     48.84 o 
  -5   5   3      909.34      930.24     24.79 o 
  -4   5   3      244.67      252.87     11.10 o 
  -3   5   3      253.61      259.32      8.65 o 
  -2   5   3     1717.75     1705.26     27.99 o 
  -1   5   3       74.98       84.95     10.05 o 
   0   5   3       25.78       18.37      2.77 o 
   1   5   3        6.35        2.36      2.75 o 
   2   5   3       69.70       43.61      2.60 o 
   3   5   3       55.15       42.32      6.43 o 
   4   5   3     1500.33     1660.61     28.60 o 
   5   5   3     1417.08     1451.37     26.99 o 
   6   5   3      633.43      704.68     18.11 o 
   7   5   3      914.76      969.07     22.43 o 
   8   5   3        0.41        2.99      4.30 o 
   9   5   3      851.92      840.05     22.12 o 
  10   5   3     4114.54     4189.98     61.46 o 
  11   5   3       99.12       83.67      8.14 o 
  12   5   3     1670.60     1690.59     57.53 o 
  13   5   3       25.88        9.52     10.07 o 
  14   5   3        0.94        0.00     15.50 o 
  15   5   3       44.66       20.38     12.12 o 
 -10   6   3       94.51       97.16     20.21 o 
  -9   6   3        0.94        8.19     11.13 o 
  -8   6   3      587.25      595.92     36.03 o 
  -7   6   3      378.87      362.84     35.53 o 
  -6   6   3      157.04      129.09     10.43 o 
  -5   6   3       10.74        0.00      3.65 o 
  -4   6   3     2921.19     2962.58     33.12 o 
  -3   6   3      152.74      145.13      8.53 o 
  -2   6   3        1.81        3.33      1.92 o 
  -1   6   3     1234.37     1110.38    105.86 o 
   0   6   3        5.74       10.81      7.27 o 
   1   6   3      587.24      543.17     12.30 o 
   3   6   3      707.42      701.48     25.91 o 
   4   6   3       91.27      114.96     10.97 o 
   5   6   3      233.32      160.62      9.14 o 
   6   6   3      638.84      609.85     17.72 o 
   7   6   3      703.47      653.97     18.87 o 
   8   6   3        1.07        0.00      7.39 o 
   9   6   3     4589.53     4554.55     65.27 o 
  10   6   3       24.37       20.81      5.67 o 
  11   6   3       80.36       75.91      8.19 o 
  12   6   3       21.27       19.91      5.92 o 
  13   6   3      427.56      403.26     29.51 o 
  14   6   3       68.99       43.91     13.24 o 
  15   6   3       51.87       31.87     13.37 o 
  -9   7   3      413.60      347.02     31.44 o 
  -8   7   3      410.86      407.02     30.89 o 
  -7   7   3        1.20        0.23      9.50 o 
  -6   7   3     1563.76     1583.73     56.95 o 
  -5   7   3       92.40       79.27      6.72 o 
  -4   7   3      926.97      926.84     17.19 o 
  -3   7   3     2168.33     2074.75     26.77 o 
  -2   7   3      318.20      292.02     13.83 o 
  -1   7   3       29.62       19.85      7.36 o 
   0   7   3      646.15      647.24     26.86 o 
   1   7   3     3035.69     2769.04    118.69 o 
   4   7   3      753.88      809.92     30.52 o 
   5   7   3      224.09      225.37     16.21 o 
   6   7   3     2892.48     3020.03     58.41 o 
   7   7   3     1385.28     1403.86     30.75 o 
   8   7   3      150.66      164.74     10.55 o 
   9   7   3      171.14      132.69      9.82 o 
  10   7   3       66.52       44.55      7.93 o 
  11   7   3      673.47      658.79     31.09 o 
  12   7   3      223.31      178.72     12.50 o 
  13   7   3     1325.13     1308.42     34.63 o 
  14   7   3       77.54       24.81     11.80 o 
  15   7   3       16.66        0.00     13.06 o 
  -8   8   3       16.15       21.58     12.77 o 
  -7   8   3        2.92        0.00     13.28 o 
  -6   8   3        4.04        8.02      9.76 o 
  -5   8   3     2115.24     2112.73     44.84 o 
  -4   8   3      322.96      298.11     10.20 o 
  -3   8   3      845.35      893.88     17.27 o 
  -2   8   3     3300.24     3390.27     42.31 o 
  -1   8   3      362.09      327.75     15.31 o 
   0   8   3     1521.54     1558.11     45.96 o 
   1   8   3      400.23      193.86    104.88 o 
   2   8   3      462.37      423.57     22.57 o 
   4   8   3        3.70       11.40      6.70 o 
   5   8   3      165.89      184.95     16.01 o 
   6   8   3     4535.95     4626.29     66.12 o 
   7   8   3      606.39      558.32     19.28 o 
   8   8   3     1006.56      979.36     26.61 o 
   9   8   3     2048.70     2056.07     41.28 o 
  10   8   3      265.16      227.20     13.64 o 
  11   8   3       19.48        2.38      5.82 o 
  12   8   3      574.82      541.87     21.94 o 
  13   8   3      159.44      130.98     12.05 o 
  14   8   3      932.67      981.99     48.58 o 
  15   8   3      371.04      353.49     31.47 o 
  -7   9   3        2.58        0.00     13.89 o 
  -6   9   3      161.31      177.15     21.89 o 
  -5   9   3      272.18      255.29     24.27 o 
  -4   9   3      181.16      174.96     12.91 o 
  -3   9   3       20.81       14.05      4.71 o 
  -2   9   3      226.86      213.10      9.76 o 
  -1   9   3      329.16      294.21     18.60 o 
   0   9   3     4033.96     4353.23     91.98 o 
   1   9   3        1.34        2.36      8.98 o 
   2   9   3        6.47        4.81      2.95 o 
   4   9   3        2.56        4.07      6.67 o 
   5   9   3      963.77      910.59     36.88 o 
   6   9   3     1402.64     1496.67     48.91 o 
   7   9   3        1.33        0.00     11.99 o 
   8   9   3       62.54       43.20     22.76 o 
   9   9   3      379.87      366.15     17.52 o 
  10   9   3     1133.41     1121.15     31.33 o 
  11   9   3       39.43       30.73      7.24 o 
  12   9   3        5.14        2.19      5.90 o 
  13   9   3     1485.33     1500.16     39.68 o 
  14   9   3       52.33       33.19      7.88 o 
  15   9   3      129.69      100.30     18.76 o 
  -6  10   3      115.22       93.43     18.97 o 
  -5  10   3      684.07      693.92     40.11 o 
  -4  10   3       87.95       68.76     15.31 o 
  -3  10   3      501.22      447.86     20.41 o 
  -2  10   3      385.71      348.66     14.23 o 
  -1  10   3      149.72      135.18     12.87 o 
   0  10   3     1403.74     1477.10     34.86 o 
   1  10   3       58.46       65.09     13.32 o 
   2  10   3     4436.94     4794.24    101.56 o 
   5  10   3     2155.48     2147.15     62.89 o 
   6  10   3     1309.79     1389.70     48.99 o 
   7  10   3      891.68      822.80     37.96 o 
   8  10   3      331.08      294.38     27.56 o 
   9  10   3      698.32      688.67     24.56 o 
  10  10   3      456.70      460.12     20.44 o 
  11  10   3      167.88      162.85     14.27 o 
  12  10   3        3.76        0.00      6.82 o 
  13  10   3        1.55        0.34     10.15 o 
  14  10   3      181.31      187.41     15.42 o 
  15  10   3        5.01        0.00     13.76 o 
  -5  11   3      187.59      132.49     19.79 o 
  -4  11   3        2.40        4.19     10.95 o 
  -3  11   3       15.69        0.00      8.13 o 
  -2  11   3       11.72       11.64      6.45 o 
  -1  11   3     2187.94     2310.50     57.21 o 
   0  11   3      235.80      216.27     17.93 o 
   1  11   3      148.60      108.71     16.55 o 
   2  11   3      139.60      127.30     16.79 o 
   3  11   3       24.99       17.62     10.84 o 
   6  11   3      785.79      771.43     38.84 o 
   7  11   3     1035.60     1050.92     45.02 o 
   8  11   3      758.49      803.98     39.71 o 
   9  11   3      106.55      107.67     10.71 o 
  10  11   3      341.63      331.62     18.55 o 
  11  11   3      515.08      520.08     23.43 o 
  12  11   3      694.37      703.69     27.88 o 
  13  11   3        1.49        9.38      7.07 o 
  14  11   3      564.99      602.07     29.20 o 
  15  11   3        1.90        0.00      8.68 o 
  -4  12   3       96.79      125.62     19.73 o 
  -3  12   3        0.71       12.93     10.57 o 
  -2  12   3       95.70       66.23     10.18 o 
  -1  12   3       14.66       11.22      6.85 o 
   0  12   3       94.42       71.22     11.08 o 
   1  12   3      879.75      929.46     74.95 o 
   2  12   3      648.94      619.19     35.25 o 
   3  12   3       58.76       53.96     13.31 o 
   6  12   3      734.12      747.66     39.58 o 
   7  12   3      308.89      294.15     25.30 o 
   8  12   3      192.66      169.00     18.85 o 
   9  12   3      120.80       84.28     15.65 o 
  10  12   3       21.74        6.09      8.94 o 
  11  12   3       44.67       44.31     19.07 o 
  12  12   3      271.99      241.72     17.11 o 
  13  12   3       92.11       70.92     14.93 o 
  14  12   3     1091.18     1237.32     40.33 o 
  15  12   3      233.25      227.77     18.82 o 
  -3  13   3      245.05      235.91     26.92 o 
  -2  13   3      327.02      309.02     28.25 o 
  -1  13   3       64.25       46.29      9.07 o 
   0  13   3      547.16      519.25     24.34 o 
   1  13   3      156.63      148.32     14.03 o 
   2  13   3        0.55        0.00     11.23 o 
   3  13   3      212.72      221.66     23.23 o 
   4  13   3      851.43      904.75     43.81 o 
   7  13   3      231.07      161.32     19.87 o 
   8  13   3      435.67      387.39     30.83 o 
   9  13   3      168.93      129.83     19.49 o 
  10  13   3        0.43        4.04      9.32 o 
  11  13   3      266.04      250.58     25.32 o 
  12  13   3       22.73       22.41      9.07 o 
  13  13   3      224.31      181.87     16.88 o 
  14  13   3      484.29      498.97     26.62 o 
  15  13   3       12.94       17.80     10.80 o 
  -1  14   3        3.08        0.00     12.33 o 
   0  14   3       22.97       34.70     13.29 o 
   1  14   3      789.82      796.85     44.70 o 
   2  14   3       14.65        0.00      7.90 o 
   3  14   3      445.04      429.59     32.21 o 
   4  14   3        1.90        1.27     11.59 o 
   5  14   3       83.75       78.29     17.10 o 
   8  14   3        1.20        0.00     10.76 o 
   9  14   3     1155.40     1255.39     58.47 o 
  10  14   3     1107.65     1169.37     56.08 o 
  11  14   3      246.15      235.76     26.25 o 
  12  14   3        0.56        0.00     11.44 o 
  13  14   3      108.34      126.26     20.64 o 
  14  14   3       11.14       23.45      9.63 o 
   2  15   3       34.87        0.00     12.13 o 
   3  15   3        0.56        0.00     10.32 o 
   4  15   3        6.57       14.69     15.39 o 
   5  15   3      369.00      363.22     32.30 o 
   6  15   3      105.61       57.77     16.36 o 
   9  15   3      140.87      116.66     20.64 o 
  10  15   3       12.32       16.39     12.34 o 
  11  15   3        1.55        0.00     10.66 o 
  12  15   3      194.34      170.59     23.93 o 
   4  16   3       45.77       14.88     15.10 o 
   5  16   3        4.07        0.00     16.73 o 
   6  16   3      122.40       83.29     19.55 o 
   7  16   3       30.84        3.11     13.68 o 
  -9 -14   4      911.88     1037.48     46.03 o 
  -8 -14   4        4.33        0.00     10.03 o 
  -7 -14   4      321.68      270.05     29.19 o 
  -6 -14   4      572.95      579.70     41.00 o 
 -11 -13   4       33.14       29.54     14.21 o 
 -10 -13   4       49.95       31.16     13.43 o 
  -9 -13   4      647.83      653.78     42.90 o 
  -8 -13   4      809.55      893.05     34.46 o 
  -7 -13   4       15.58       15.70      8.26 o 
  -6 -13   4       99.62       86.07     12.24 o 
  -5 -13   4       46.81       55.72     11.07 o 
  -4 -13   4       46.18       34.59     13.78 o 
  -3 -13   4     1161.90     1273.05     61.60 o 
 -14 -12   4       45.89       34.44     14.48 o 
 -13 -12   4      202.20      208.12     24.70 o 
 -12 -12   4      324.64      333.75     31.64 o 
 -11 -12   4        3.06        5.11      9.91 o 
 -10 -12   4     1480.41     1723.93     68.29 o 
  -9 -12   4      611.06      654.61     40.65 o 
  -8 -12   4      262.38      262.22     25.45 o 
  -7 -12   4      338.59      332.34     35.33 o 
  -6 -12   4      274.35      249.94     18.09 o 
  -5 -12   4     1876.28     2107.47     51.74 o 
  -4 -12   4      976.84     1002.90     35.16 o 
  -3 -12   4      723.01      721.66     44.11 o 
  -2 -12   4      148.06      174.44     24.28 o 
  -1 -12   4       23.30        0.00     11.08 o 
 -15 -11   4        0.80        0.00     15.27 o 
 -14 -11   4       49.20       24.15      9.11 o 
 -13 -11   4      693.55      713.93     30.10 o 
 -12 -11   4      226.35      213.94     16.31 o 
 -11 -11   4        5.54        1.50      7.63 o 
 -10 -11   4      121.14      102.33     11.00 o 
  -9 -11   4      551.20      554.82     35.24 o 
  -8 -11   4       69.56       65.77     13.98 o 
  -7 -11   4      330.66      352.68     27.71 o 
  -6 -11   4       51.52       39.70      8.63 o 
  -5 -11   4       92.29       64.84      9.67 o 
  -4 -11   4      875.83      933.37     31.53 o 
  -3 -11   4        4.79        1.53      6.67 o 
  -2 -11   4      802.55      773.41     43.26 o 
  -1 -11   4      637.29      607.66     38.69 o 
   0 -11   4       20.50       13.88      9.58 o 
   1 -11   4        5.14        0.00     10.34 o 
   2 -11   4       36.65       24.24     14.97 o 
 -15 -10   4      122.77      107.23     14.66 o 
 -14 -10   4      167.06      159.38     16.10 o 
 -13 -10   4      105.62       97.90     12.21 o 
 -12 -10   4       84.05       83.99     11.53 o 
 -11 -10   4      933.87      940.74     31.95 o 
 -10 -10   4     3559.60     3883.28     68.52 o 
  -9 -10   4        4.96        1.18      6.25 o 
  -8 -10   4       21.33       11.06      5.99 o 
  -7 -10   4      649.75      692.09     36.80 o 
  -6 -10   4     1792.79     1902.72     64.87 o 
  -5 -10   4      531.61      538.78     20.51 o 
  -4 -10   4      486.80      479.56     21.31 o 
  -3 -10   4      195.24      173.59     13.42 o 
  -2 -10   4      235.12      219.04     14.67 o 
  -1 -10   4     1590.80     1749.61     63.94 o 
   0 -10   4      521.32      504.41     33.96 o 
   1 -10   4     1141.99     1258.80     55.12 o 
   2 -10   4      248.05      232.77     25.21 o 
   3 -10   4       22.15       48.45     14.90 o 
 -15  -9   4      208.98      206.87     28.47 o 
 -14  -9   4      192.01      155.69     15.32 o 
 -13  -9   4      118.73      110.13     12.36 o 
 -12  -9   4        1.60        2.13      7.40 o 
 -11  -9   4      661.42      694.96     26.88 o 
 -10  -9   4      150.02      121.18     11.80 o 
  -9  -9   4       93.51       77.08     14.19 o 
  -8  -9   4      368.73      346.39     16.53 o 
  -7  -9   4     3860.35     3915.35     61.60 o 
  -6  -9   4      436.17      404.33     16.06 o 
  -5  -9   4      682.82      693.27     22.22 o 
  -4  -9   4        1.03        0.53      4.78 o 
  -3  -9   4      248.14      253.43     11.35 o 
  -2  -9   4      746.62      715.30     19.08 o 
  -1  -9   4       51.11       20.44      5.30 o 
   0  -9   4       96.38       96.98     14.95 o 
   1  -9   4      104.45      108.10     16.61 o 
   2  -9   4       72.10       34.97     10.78 o 
   3  -9   4      632.29      603.54     38.29 o 
   4  -9   4        3.08       12.12     10.63 o 
 -16  -8   4      567.85      604.10     41.23 o 
 -15  -8   4       58.64       48.22     15.49 o 
 -14  -8   4     1568.44     1820.54     56.09 o 
 -13  -8   4      167.91      141.69     13.79 o 
 -12  -8   4      605.47      608.94     30.26 o 
 -11  -8   4     1731.18     1867.95     62.28 o 
 -10  -8   4       25.86       15.38     13.05 o 
  -9  -8   4      280.50      260.40     14.88 o 
  -8  -8   4     2109.42     2285.53     44.96 o 
  -7  -8   4        2.07        0.91      5.30 o 
  -6  -8   4     4336.39     4387.00     63.29 o 
  -5  -8   4      446.64      474.75     13.33 o 
  -4  -8   4     1043.08     1013.57     17.20 o 
  -3  -8   4       23.45       10.68      3.79 o 
  -2  -8   4       48.17       46.35      5.52 o 
  -1  -8   4      638.10      626.62     16.97 o 
   0  -8   4      716.49      726.63     23.63 o 
   1  -8   4     1983.05     2007.62     64.55 o 
   2  -8   4       38.64       42.47      8.45 o 
   3  -8   4       16.16        6.61      8.45 o 
   4  -8   4        8.85        0.00      9.82 o 
 -15  -7   4       98.83       96.37     19.29 o 
 -14  -7   4      510.62      468.07     34.28 o 
 -13  -7   4      401.96      420.99     31.15 o 
 -12  -7   4       34.02        2.07      9.80 o 
 -11  -7   4      486.90      510.05     30.54 o 
 -10  -7   4        1.11       24.14     10.66 o 
  -9  -7   4      149.18      132.91     14.11 o 
  -8  -7   4     2946.92     3079.49     53.34 o 
  -7  -7   4      105.19       98.68      9.20 o 
  -6  -7   4        0.45       10.79      4.67 o 
  -5  -7   4     1683.75     1699.41     32.01 o 
  -4  -7   4       41.41       28.10      4.37 o 
  -3  -7   4     2769.32     2674.13     30.96 o 
  -2  -7   4       32.18       38.98      3.48 o 
  -1  -7   4     1965.84     2056.76     27.82 o 
   0  -7   4      930.63      925.45     16.30 o 
   1  -7   4      645.83      621.17     16.20 o 
   2  -7   4      225.23      206.45     10.05 o 
   3  -7   4      397.91      393.11     14.37 o 
   4  -7   4      518.36      520.97     17.33 o 
   5  -7   4       23.39       27.64     11.74 o 
   6  -7   4      128.46      133.46     18.49 o 
 -15  -6   4     1581.81     1895.86     72.53 o 
 -14  -6   4       91.79       62.53     14.39 o 
 -13  -6   4       91.11       79.83     15.45 o 
 -12  -6   4      613.97      614.00     35.45 o 
 -11  -6   4      492.71      461.47     29.52 o 
 -10  -6   4     1793.50     1817.68     57.48 o 
  -9  -6   4     1356.84     1433.85     47.62 o 
  -8  -6   4      508.86      507.69     26.02 o 
  -7  -6   4        9.71       12.19      7.06 o 
  -6  -6   4     1281.18     1316.28     28.82 o 
  -5  -6   4    10929.09    11445.44    164.53 o 
  -4  -6   4     3316.96     3305.99     46.72 o 
  -3  -6   4      198.49      174.34      6.08 o 
  -2  -6   4     2510.37     2511.57     35.73 o 
  -1  -6   4     1969.40     2124.75     24.43 o 
   0  -6   4     2623.29     2744.82     37.05 o 
   1  -6   4      306.10      267.43      8.68 o 
   2  -6   4     2042.63     2200.12     41.01 o 
   3  -6   4      904.90      966.00     22.15 o 
   4  -6   4      138.46      135.32     12.53 o 
   5  -6   4     1287.91     1381.38     51.24 o 
   6  -6   4      708.22      740.19     53.27 o 
 -15  -5   4      108.00      120.39     21.74 o 
 -14  -5   4      387.48      356.13     29.47 o 
 -13  -5   4       68.22       68.27     14.34 o 
 -12  -5   4     1591.84     1722.43     60.58 o 
 -11  -5   4        1.37        0.00     10.52 o 
 -10  -5   4      122.73      132.44     16.38 o 
  -9  -5   4      941.38     1027.35     39.87 o 
  -8  -5   4      126.56      107.18     12.19 o 
  -7  -5   4     4806.28     4884.27     94.80 o 
  -6  -5   4     2465.43     2408.17     55.46 o 
  -5  -5   4      837.70      806.58     58.92 o 
  -4  -5   4      516.98      463.94     13.95 o 
  -3  -5   4      664.59      674.65     13.38 o 
  -2  -5   4      301.53      292.69      7.02 o 
  -1  -5   4     4362.72     4344.01     41.34 o 
   0  -5   4      874.52      811.39     12.16 o 
   1  -5   4      719.66      745.47     11.95 o 
   2  -5   4      232.22      228.81      7.66 o 
   3  -5   4       30.88       25.67      3.76 o 
   4  -5   4      229.63      193.30     12.10 o 
   5  -5   4        1.95       13.43      6.15 o 
   6  -5   4      404.33      384.72     29.21 o 
   7  -5   4       69.81       64.19     12.94 o 
   8  -5   4      800.64      800.56     41.47 o 
 -15  -4   4     2063.66     2601.26     86.23 o 
 -14  -4   4       17.96       10.99     10.94 o 
 -13  -4   4      300.46      290.05     25.80 o 
 -12  -4   4      845.31      802.90     41.46 o 
 -11  -4   4     2007.53     2115.80     65.20 o 
 -10  -4   4       66.58       71.83     12.74 o 
  -9  -4   4     2466.68     2484.06     65.83 o 
  -8  -4   4      933.31      949.87     35.74 o 
  -5  -4   4     3140.01     2779.42     57.89 o 
  -3  -4   4    12125.91    12060.05    124.95 o 
  -2  -4   4       18.32        8.45      3.92 o 
   0  -4   4      180.84      155.43      4.34 o 
   1  -4   4     1067.32     1062.22     13.45 o 
   2  -4   4    25982.15    27233.64    171.66 o 
   3  -4   4       93.95       88.20      7.84 o 
   4  -4   4      383.99      387.93     10.69 o 
   5  -4   4     2590.00     2761.83     38.05 o 
   6  -4   4      345.89      372.02     17.38 o 
   7  -4   4      611.31      604.75     33.83 o 
   8  -4   4      936.42     1005.07     44.88 o 
   9  -4   4       37.88       27.17      9.47 o 
  10  -4   4      672.90      683.14     40.44 o 
 -15  -3   4      135.85      125.89     21.55 o 
 -14  -3   4      227.51      233.13     25.36 o 
 -13  -3   4      613.49      688.53     39.40 o 
 -12  -3   4     1450.69     1551.90     57.53 o 
 -11  -3   4      518.45      458.71     29.73 o 
 -10  -3   4        1.64        0.00      9.97 o 
  -9  -3   4       85.21       78.26      8.46 o 
  -8  -3   4     1415.93     1331.29     28.88 o 
  -7  -3   4      566.75      530.94     16.32 o 
  -6  -3   4      823.56      789.52     18.28 o 
  -5  -3   4      163.47      185.15     13.04 o 
  -4  -3   4      298.79      300.91     14.84 o 
  -3  -3   4     1614.07     1628.81     35.18 o 
  -2  -3   4     4062.99     3915.60    117.36 o 
  -1  -3   4     2416.50     2517.99     21.51 o 
   0  -3   4        4.79       16.94      2.21 o 
   1  -3   4     3517.74     3606.97     30.24 o 
   2  -3   4      159.21      170.22      7.30 o 
   3  -3   4     1001.27     1006.80     15.96 o 
   4  -3   4      499.62      520.45     14.13 o 
   5  -3   4     3352.57     3452.42     41.95 o 
   6  -3   4      676.22      630.56     30.97 o 
   7  -3   4       37.94       15.92      8.47 o 
   8  -3   4      491.70      472.12     29.78 o 
   9  -3   4      259.42      250.88     23.27 o 
  10  -3   4      300.05      244.47     24.20 o 
  11  -3   4      568.66      549.12     36.48 o 
 -15  -2   4      215.25      212.57     25.10 o 
 -14  -2   4      117.65      129.01     19.97 o 
 -13  -2   4      950.15     1089.34     50.17 o 
 -12  -2   4        3.68        1.95      6.35 o 
 -11  -2   4     1309.16     1399.37     36.17 o 
 -10  -2   4      875.86      854.49     26.33 o 
  -9  -2   4     2227.65     2254.52     42.86 o 
  -8  -2   4      890.96      906.55     23.91 o 
  -7  -2   4      807.25      766.42     20.17 o 
  -6  -2   4      574.46      635.53     27.23 o 
  -5  -2   4    11984.80    11593.34    121.31 o 
  -4  -2   4     7850.16     7221.29     77.73 o 
  -3  -2   4     1488.70     1273.19     25.52 o 
  -2  -2   4     5363.46     5229.83     58.41 o 
  -1  -2   4     1602.68     1597.70     17.17 o 
   0  -2   4      783.28      684.87     10.05 o 
   1  -2   4    11631.56    11360.36     71.31 o 
   2  -2   4      944.31      906.53     14.52 o 
   3  -2   4     2062.72     2106.83     22.79 o 
   4  -2   4     6315.80     6404.60     73.93 o 
   5  -2   4      249.40      234.94      9.78 o 
   6  -2   4     4710.68     4961.52     65.37 o 
   7  -2   4     2844.01     2949.30     76.33 o 
   8  -2   4      289.05      276.47     21.82 o 
   9  -2   4        3.79        4.93      7.84 o 
  10  -2   4      992.11      989.23     46.77 o 
  11  -2   4       50.05       38.09     13.36 o 
  12  -2   4      742.05      738.51     44.86 o 
 -14  -1   4      248.41      281.92     27.71 o 
 -13  -1   4      829.55      940.47     33.33 o 
 -12  -1   4       46.44       54.01      9.42 o 
 -11  -1   4      189.46      129.56     17.62 o 
 -10  -1   4      592.67      573.46     21.70 o 
  -9  -1   4       71.01       51.19      7.15 o 
  -8  -1   4      415.31      366.88     15.39 o 
  -7  -1   4       47.63       39.33      6.21 o 
  -6  -1   4     5692.24     5734.77     75.84 o 
  -5  -1   4      355.12      322.40     11.21 o 
  -4  -1   4      198.09      200.62      7.90 o 
  -3  -1   4       10.83       20.67      3.21 o 
  -2  -1   4    10420.45    10348.85    104.42 o 
  -1  -1   4    10500.99    11077.17     79.65 o 
   0  -1   4     1708.66     1728.03     19.04 o 
   1  -1   4     1705.05     1750.38     24.80 o 
   2  -1   4       17.66       18.67      2.53 o 
   3  -1   4      266.98      281.92     27.17 o 
   4  -1   4     9996.49    10260.09    110.38 o 
   5  -1   4      428.26      375.95     12.77 o 
   6  -1   4     1420.67     1313.43     46.25 o 
   7  -1   4     3613.34     3691.19     55.49 o 
   8  -1   4      499.03      460.40     38.53 o 
   9  -1   4      165.67      160.08     17.98 o 
  10  -1   4      189.86      179.31     19.87 o 
  11  -1   4        1.16        0.00     10.52 o 
  12  -1   4      242.97      170.82     22.04 o 
 -14   0   4      991.42     1106.16     38.60 o 
 -13   0   4       36.87       24.09      9.04 o 
 -12   0   4      962.99     1074.78     34.08 o 
 -11   0   4      382.39      375.54     26.59 o 
 -10   0   4     2333.68     2483.32     49.25 o 
  -9   0   4      865.02      875.77     26.03 o 
  -8   0   4      347.95      301.22     14.47 o 
  -7   0   4     1630.56     1533.22     31.39 o 
  -6   0   4     1721.83     1600.83     35.12 o 
  -5   0   4     6495.29     6376.92    127.62 o 
  -4   0   4     2570.95     2395.57     34.88 o 
  -3   0   4     2426.93     1969.36    202.32 o 
  -2   0   4     1132.93     1241.97     18.13 o 
  -1   0   4        9.64       20.22      2.67 o 
   0   0   4    14203.09    15091.94    122.66 o 
   1   0   4     4890.19     4942.57     47.33 o 
   2   0   4      620.67      527.84     10.15 o 
   3   0   4     9416.22     9008.11     75.81 o 
   4   0   4       11.42        6.51      3.25 o 
   5   0   4        3.08       10.01      4.26 o 
   6   0   4     2201.94     2186.62     48.24 o 
   7   0   4     5749.43     6057.55    105.23 o 
   8   0   4     2784.13     2892.84     64.92 o 
   9   0   4      268.88      244.21     17.51 o 
  10   0   4     1645.21     1702.75     51.30 o 
 -14   1   4      139.82      148.07     22.16 o 
 -13   1   4        2.50        0.74      7.87 o 
 -12   1   4       47.57       47.90     11.40 o 
 -11   1   4     1399.69     1511.38     39.63 o 
 -10   1   4       47.17       33.80      7.85 o 
  -9   1   4     1241.11     1265.42     58.38 o 
  -8   1   4       21.96       27.41      6.44 o 
  -7   1   4        3.58        0.00      4.97 o 
  -6   1   4     6486.78     6365.32     75.06 o 
  -5   1   4      209.77      203.46      9.74 o 
  -4   1   4      113.87      111.66     10.10 o 
  -3   1   4     2292.32     2206.61     46.89 o 
  -2   1   4     1484.21     1484.75     34.41 o 
  -1   1   4      247.03      240.89     11.94 o 
   0   1   4     1826.38     1808.31     21.14 o 
   1   1   4      449.86      402.49      8.91 o 
   2   1   4       53.39       52.90      3.52 o 
   3   1   4     1815.70     1789.31     20.50 o 
   4   1   4      224.27      223.57      6.79 o 
   5   1   4       32.26       23.70      2.23 o 
   6   1   4     3213.58     2795.72     52.85 o 
   7   1   4     2801.14     2712.32    115.83 o 
   8   1   4       62.59       46.63      8.98 o 
   9   1   4     2569.75     2819.57     67.08 o 
  10   1   4        6.47        0.00      7.03 o 
  11   1   4      478.43      490.85     27.90 o 
 -13   2   4      218.84      203.02     17.27 o 
 -12   2   4      133.56      103.33     12.46 o 
 -11   2   4      525.18      452.34     21.89 o 
 -10   2   4     2690.43     2984.05     57.32 o 
  -9   2   4       84.58       65.59     12.75 o 
  -8   2   4     1156.56     1206.03     30.58 o 
  -7   2   4      122.51      127.90      9.76 o 
  -6   2   4      396.70      326.75     13.89 o 
  -5   2   4      358.58      317.69     12.68 o 
  -4   2   4     6715.66     6827.85     80.72 o 
  -3   2   4    16406.61    16365.26    235.58 o 
  -2   2   4      222.01      192.21     11.68 o 
  -1   2   4      429.44      510.90     12.35 o 
   0   2   4     1241.88     1162.16     13.26 o 
   1   2   4      698.08      637.48     11.74 o 
   2   2   4      789.14      697.49     11.74 o 
   3   2   4    13714.11    14056.96    157.36 o 
   4   2   4     4880.12     5176.73     58.67 o 
   5   2   4     3415.88     3517.48     41.90 o 
   6   2   4     5851.39     5970.46     53.61 o 
   7   2   4     3440.20     3324.77     33.80 o 
   8   2   4      233.65      200.55      6.10 o 
   9   2   4     3951.19     4169.73     87.55 o 
  10   2   4      774.81      842.40     35.37 o 
  11   2   4      800.30      801.22     36.06 o 
  12   2   4     2012.77     2163.02     65.62 o 
  13   2   4       26.53        9.73      9.85 o 
 -12   3   4      204.90      202.41     16.74 o 
 -11   3   4        8.19        0.00      9.36 o 
 -10   3   4       60.83       43.60      8.59 o 
  -9   3   4      567.60      599.81     22.85 o 
  -8   3   4       18.72        3.74      5.78 o 
  -7   3   4     4464.46     4541.14     70.72 o 
  -6   3   4      735.81      740.97     21.70 o 
  -5   3   4     1163.77     1148.99     26.26 o 
  -4   3   4     2123.59     2238.16     27.16 o 
  -3   3   4      585.53      557.20     11.97 o 
  -2   3   4       16.64       13.67      4.00 o 
  -1   3   4     2163.24     2096.98     29.81 o 
   0   3   4     2605.39     2522.42     47.27 o 
   1   3   4     1557.75     1462.98     15.36 o 
   2   3   4      961.48      980.45     14.11 o 
   3   3   4      128.46      164.08     10.49 o 
   4   3   4       19.49       37.37      3.43 o 
   5   3   4     4888.81     5138.26     48.68 o 
   6   3   4     1375.66     1401.55     24.05 o 
   7   3   4     2061.11     2104.98     32.58 o 
   8   3   4       33.14       35.18      6.09 o 
   9   3   4      515.94      488.67     14.72 o 
  10   3   4     4173.35     4326.13     93.62 o 
  11   3   4      412.44      358.07     23.81 o 
  12   3   4       53.90       37.28      9.45 o 
  13   3   4       23.34        5.66      9.23 o 
  14   3   4       89.08       65.15     13.65 o 
 -11   4   4       16.37       13.49      7.71 o 
 -10   4   4      669.41      721.07     27.35 o 
  -9   4   4     1945.90     2095.65     46.30 o 
  -8   4   4     1310.66     1317.86     33.90 o 
  -7   4   4     2515.57     2566.47     49.20 o 
  -6   4   4     1644.44     1733.02     47.57 o 
  -5   4   4     1097.77     1133.95     30.69 o 
  -4   4   4    14308.86    14363.83    123.29 o 
  -3   4   4     1814.95     1845.89     24.05 o 
  -2   4   4     3730.29     3968.64     52.52 o 
  -1   4   4    16790.68    17321.47    171.71 o 
   0   4   4     2026.85     1822.41     29.64 o 
   1   4   4     1955.85     1734.24     16.65 o 
   2   4   4      937.76      753.37     14.95 o 
   3   4   4     2583.27     2547.69     50.82 o 
   4   4   4     3768.26     3741.15     47.22 o 
   5   4   4     9199.63     9556.00    103.72 o 
   6   4   4       21.81       40.13      4.52 o 
   7   4   4     1960.21     1895.90     31.82 o 
   8   4   4     3763.56     3863.49     81.03 o 
   9   4   4      503.12      466.60     15.28 o 
  10   4   4      118.53       96.27      7.76 o 
  11   4   4     1765.75     1863.14     58.28 o 
  12   4   4        7.09        0.00      9.56 o 
  13   4   4     1189.28     1321.57     52.53 o 
  14   4   4      266.58      243.41     24.09 o 
  15   4   4      209.64      227.31     24.74 o 
 -11   5   4      477.02      447.57     35.82 o 
 -10   5   4       20.07       23.80     11.09 o 
  -9   5   4      297.96      262.81     16.07 o 
  -8   5   4      141.67      128.30     11.77 o 
  -7   5   4      957.49      970.60     28.18 o 
  -6   5   4      574.17      559.51     23.28 o 
  -5   5   4     2777.56     2844.25     45.63 o 
  -4   5   4        1.44        2.45      3.23 o 
  -3   5   4      318.92      326.25      9.64 o 
  -2   5   4      179.33      164.41      9.21 o 
  -1   5   4    10810.80    10679.81    165.17 o 
   0   5   4      971.81     1017.29     18.80 o 
   1   5   4      470.94      567.32     29.59 o 
   2   5   4     5225.29     5044.11     44.86 o 
   3   5   4     1391.07     1523.01     38.64 o 
   4   5   4      122.57      128.53     10.36 o 
   5   5   4      679.98      639.68     17.00 o 
   6   5   4      416.35      405.86     13.67 o 
   7   5   4       77.87       93.44      7.26 o 
   8   5   4     1226.50     1251.74     26.69 o 
   9   5   4       63.79       53.45      6.39 o 
  10   5   4      484.74      458.72     16.61 o 
  11   5   4       27.33       35.04      6.12 o 
  12   5   4      494.39      524.24     31.13 o 
  13   5   4       79.16       47.57     12.16 o 
  14   5   4        0.90        3.07     11.30 o 
  15   5   4      124.74      126.13     20.70 o 
 -10   6   4      484.10      449.69     35.85 o 
  -9   6   4       39.73       21.91     10.37 o 
  -8   6   4     2025.17     2109.35     46.52 o 
  -7   6   4      912.16      940.31     45.11 o 
  -6   6   4      145.14      105.37      9.51 o 
  -5   6   4      348.47      368.79     15.01 o 
  -4   6   4       18.93       17.24      3.95 o 
  -3   6   4      516.88      506.72     15.39 o 
  -2   6   4    17348.33    17360.31    146.38 o 
  -1   6   4       15.60       13.70      7.52 o 
   0   6   4      329.77      367.16     10.24 o 
   1   6   4     4053.85     3935.17    106.49 o 
   2   6   4     7757.19     6569.63    564.15 o 
   3   6   4     4731.73     4693.82     54.35 o 
   4   6   4     1737.37     1686.27     42.99 o 
   5   6   4      390.24      300.59     17.08 o 
   6   6   4      725.75      740.28     20.00 o 
   7   6   4     3623.50     3726.88     54.64 o 
   8   6   4     5558.84     5766.54     75.72 o 
   9   6   4      963.33      950.52     24.60 o 
  10   6   4       78.81       46.44      6.58 o 
  11   6   4     1082.54     1148.14     29.14 o 
  12   6   4      922.43      948.47     42.73 o 
  13   6   4     1015.27     1048.68     47.11 o 
  14   6   4      107.07      111.47     17.86 o 
  15   6   4     2238.29     2562.39     83.70 o 
  -9   7   4       74.60       90.11     19.97 o 
  -8   7   4      421.37      352.69     28.90 o 
  -7   7   4       52.30       45.58     12.08 o 
  -6   7   4        6.49        3.77      5.75 o 
  -5   7   4      457.37      465.05     20.32 o 
  -4   7   4       20.57       16.93      3.67 o 
  -3   7   4      526.36      501.44     13.67 o 
  -2   7   4      633.31      580.20     14.44 o 
  -1   7   4     1590.95     1590.27     45.87 o 
   0   7   4      148.28      125.93     13.30 o 
   1   7   4     9213.67     9521.51    171.04 o 
   2   7   4      258.23      244.54     17.25 o 
   3   7   4        5.91        2.01      1.16 o 
   4   7   4      963.93      878.75     31.58 o 
   5   7   4      199.43      165.62     13.82 o 
   6   7   4     7884.17     8128.69     98.47 o 
   7   7   4     1363.82     1455.19     31.21 o 
   8   7   4      988.71     1050.85     26.59 o 
   9   7   4       16.11       20.39      5.89 o 
  10   7   4      687.48      709.33     22.53 o 
  11   7   4      538.96      533.04     20.14 o 
  12   7   4      121.46       95.53      9.38 o 
  13   7   4        0.66        0.00     10.68 o 
  14   7   4      183.37      156.79     20.25 o 
  15   7   4        0.62       23.99     12.47 o 
  -8   8   4     1464.10     1562.01     64.69 o 
  -7   8   4      225.00      208.78     23.00 o 
  -6   8   4        7.84        0.00     10.94 o 
  -5   8   4      652.86      690.50     23.64 o 
  -4   8   4        9.45        6.36      5.86 o 
  -3   8   4     1961.91     1991.60     31.00 o 
  -2   8   4     1134.01     1201.14     22.66 o 
  -1   8   4       32.61       16.12      7.87 o 
   0   8   4      480.85      467.47     24.77 o 
   1   8   4     2367.94     2223.90    148.08 o 
   2   8   4     5317.35     5260.10    126.46 o 
   3   8   4       15.20        8.23      4.04 o 
   4   8   4     7755.83     6255.99     89.51 o 
   5   8   4      705.12      657.76     29.32 o 
   6   8   4      225.72      216.34     17.24 o 
   7   8   4     2798.72     2778.48     48.07 o 
   8   8   4     5501.90     5854.93     81.06 o 
   9   8   4     5994.21     6384.75     87.34 o 
  10   8   4      916.86      919.71     27.09 o 
  11   8   4       12.46       19.58      7.01 o 
  12   8   4     1023.00     1023.90     39.04 o 
  13   8   4     1260.58     1323.06     35.76 o 
  14   8   4     1337.13     1541.75     61.78 o 
  15   8   4     1435.68     1623.56     65.91 o 
  -7   9   4       21.65       38.76     16.00 o 
  -6   9   4      618.03      608.78     38.08 o 
  -5   9   4      644.43      666.33     38.22 o 
  -4   9   4        3.40        0.00     12.34 o 
  -3   9   4        1.77        0.00      3.64 o 
  -2   9   4      162.34      137.40      8.35 o 
  -1   9   4        8.51        9.56      5.73 o 
   0   9   4     6582.40     7215.97    133.44 o 
   1   9   4      580.99      579.78     28.53 o 
   2   9   4     1492.88     1433.20     82.87 o 
   3   9   4      139.24       97.61     13.02 o 
   5   9   4      544.58      572.32     29.03 o 
   6   9   4      339.32      363.32     23.11 o 
   7   9   4      264.16      251.85     19.96 o 
   8   9   4       89.50       94.07     16.80 o 
   9   9   4       35.45       36.87      6.95 o 
  10   9   4       18.67       12.11      5.48 o 
  11   9   4     1178.03     1181.44     33.01 o 
  12   9   4        5.34        0.00      6.42 o 
  13   9   4       64.47       55.68     12.48 o 
  14   9   4       40.52       20.21     11.84 o 
  15   9   4       27.23        3.09     11.16 o 
  -6  10   4      589.56      586.10     39.13 o 
  -5  10   4      488.45      451.21     32.78 o 
  -4  10   4      127.74      102.43     16.19 o 
  -3  10   4     2963.30     3148.70     58.50 o 
  -2  10   4      881.76      926.25     27.41 o 
  -1  10   4      245.71      224.92     10.64 o 
   0  10   4      393.93      406.98     26.38 o 
   1  10   4      347.57      332.06     23.42 o 
   2  10   4     1869.69     1954.80     58.15 o 
   3  10   4     3698.59     4135.33     92.62 o 
   6  10   4      730.22      692.80     34.24 o 
   7  10   4       16.13       19.89      7.56 o 
   8  10   4     5765.46     6128.74    125.03 o 
   9  10   4     1363.66     1490.42     37.30 o 
  10  10   4       24.09       11.69      6.17 o 
  11  10   4      360.96      359.94     19.15 o 
  12  10   4      844.67      899.96     30.45 o 
  13  10   4      233.38      235.90     16.49 o 
  14  10   4     1276.46     1385.05     40.32 o 
  15  10   4        1.75        0.00     15.75 o 
  -5  11   4        1.33        3.92     11.28 o 
  -4  11   4       99.09       71.68     16.01 o 
  -3  11   4      695.49      681.48     39.14 o 
  -2  11   4        8.34        1.55     18.21 o 
  -1  11   4      193.50      185.82     13.73 o 
   0  11   4      768.78      783.67     60.60 o 
   1  11   4        1.98        0.00     11.09 o 
   2  11   4      261.13      264.82     21.82 o 
   3  11   4       34.51       29.51     11.00 o 
   4  11   4        2.97        6.00     10.09 o 
   6  11   4       91.68       78.48     12.66 o 
   7  11   4      714.28      660.22     35.72 o 
   8  11   4     1101.90     1117.21     46.25 o 
   9  11   4        2.05        6.78      9.58 o 
  10  11   4      190.78      153.45     13.07 o 
  11  11   4     3297.41     3639.44     86.59 o 
  12  11   4        7.53        2.80      7.59 o 
  13  11   4      518.50      495.80     24.02 o 
  14  11   4       18.95       24.63      9.69 o 
  15  11   4       86.56       55.87     16.40 o 
  -4  12   4      284.97      278.58     28.80 o 
  -3  12   4      652.67      660.62     40.64 o 
  -2  12   4      798.75      766.31     28.90 o 
  -1  12   4      525.87      503.79     31.99 o 
   0  12   4      109.07       85.43     10.67 o 
   1  12   4      305.83      314.02     25.23 o 
   2  12   4      493.78      514.84     32.41 o 
   3  12   4     1179.83     1284.20     50.97 o 
   4  12   4        7.55        0.00     10.85 o 
   7  12   4      992.34     1018.79     46.05 o 
   8  12   4      446.26      373.85     29.08 o 
   9  12   4      190.69      168.61     20.00 o 
  10  12   4     2933.02     3428.39     93.92 o 
  11  12   4       61.63       65.90     14.15 o 
  12  12   4        8.21       13.94      7.53 o 
  13  12   4      365.77      297.11     19.35 o 
  14  12   4     1088.48     1165.77     39.21 o 
  15  12   4      267.66      249.72     26.06 o 
  -3  13   4       13.85       28.92     14.13 o 
  -2  13   4        1.30       12.82     12.63 o 
  -1  13   4      190.18      174.43     15.14 o 
   0  13   4      107.55      111.38     11.90 o 
   1  13   4      212.06      178.49     21.29 o 
   2  13   4       66.23       24.66     13.29 o 
   3  13   4      146.56      147.43     19.41 o 
   4  13   4     1257.41     1432.80     56.00 o 
   5  13   4      530.12      508.70     33.62 o 
   8  13   4       15.68        9.33      8.75 o 
   9  13   4        7.55       17.39     10.86 o 
  10  13   4      601.23      573.81     37.65 o 
  11  13   4      307.76      263.38     25.95 o 
  12  13   4       39.77       31.91     13.26 o 
  13  13   4      200.00      179.18     16.15 o 
  14  13   4      190.20      134.36     21.08 o 
  15  13   4        0.60        3.19     11.59 o 
  -1  14   4     1212.78     1235.96     57.85 o 
   0  14   4      184.43      178.54     15.85 o 
   1  14   4        1.69        0.19      7.81 o 
   2  14   4      198.12      185.15     17.73 o 
   3  14   4      717.43      783.55     43.04 o 
   4  14   4      563.45      571.19     36.78 o 
   5  14   4      860.13      863.99     45.26 o 
   6  14   4       30.85       19.86     11.43 o 
   9  14   4     1361.10     1458.68     62.21 o 
  10  14   4      754.49      841.64     47.73 o 
  11  14   4        1.36        4.41     11.21 o 
  12  14   4      159.94      123.58     21.08 o 
  13  14   4     1075.72     1243.54     59.32 o 
  14  14   4      214.18      158.23     22.37 o 
   1  15   4        3.40       17.95     12.43 o 
   2  15   4        8.35        0.42     10.64 o 
   3  15   4      126.22       95.11     12.78 o 
   4  15   4       20.46        4.59     14.27 o 
   5  15   4      121.74      108.23     20.52 o 
   6  15   4      497.80      547.52     37.93 o 
   7  15   4       16.01        0.00     15.46 o 
  10  15   4       64.76       46.43     15.90 o 
  11  15   4       26.72       20.64     12.08 o 
  12  15   4      868.89      934.01     53.54 o 
   4  16   4      535.92      527.68     39.73 o 
   5  16   4       25.18       35.12     14.71 o 
   6  16   4      775.76      858.88     49.77 o 
   7  16   4      235.05      166.69     25.09 o 
   8  16   4        1.95        0.00     16.84 o 
  -7 -14   5       45.06       33.27     14.26 o 
  -6 -14   5       76.87       38.20     15.05 o 
 -10 -13   5       16.86       11.02     10.50 o 
  -9 -13   5       51.48       62.61     11.87 o 
  -8 -13   5      319.89      286.86     20.73 o 
  -7 -13   5        2.17        2.86      8.22 o 
  -6 -13   5      227.69      213.10     17.47 o 
  -5 -13   5      118.10       87.09     13.01 o 
 -12 -12   5        3.54       32.86     14.05 o 
 -11 -12   5       14.24        8.65     11.88 o 
 -10 -12   5      165.98      177.08     23.79 o 
  -9 -12   5      182.62      169.07     22.48 o 
  -8 -12   5      282.60      249.94     28.74 o 
  -7 -12   5      776.99      799.73     75.99 o 
  -6 -12   5      146.81      139.03     14.23 o 
  -5 -12   5      244.11      225.78     17.00 o 
  -4 -12   5      360.77      340.85     21.04 o 
  -3 -12   5      325.37      394.73     33.55 o 
  -2 -12   5      111.24       86.39     17.59 o 
 -14 -11   5      955.01     1060.09     53.08 o 
 -13 -11   5       30.33       29.97     17.52 o 
 -12 -11   5        0.20        0.00      8.56 o 
 -11 -11   5        7.80        3.73     10.67 o 
 -10 -11   5       34.29       34.83     13.60 o 
  -9 -11   5      129.27      107.89     17.64 o 
  -8 -11   5      176.86      136.21     17.95 o 
  -7 -11   5      579.61      521.52     29.19 o 
  -6 -11   5      456.55      484.70     23.25 o 
  -5 -11   5        6.02        6.25      7.34 o 
  -4 -11   5       19.33       13.55      8.80 o 
  -3 -11   5      802.06      828.85     30.26 o 
  -2 -11   5       66.55       48.58     14.52 o 
  -1 -11   5       26.25        0.00     12.34 o 
   0 -11   5        6.50        1.46     12.98 o 
 -15 -10   5       36.15       35.96     14.55 o 
 -14 -10   5      560.16      582.30     30.53 o 
 -13 -10   5       69.83       51.54     11.53 o 
 -12 -10   5        0.45        1.75      7.45 o 
 -11 -10   5       70.12       44.83      9.28 o 
 -10 -10   5      822.03      871.02     29.62 o 
  -9 -10   5      519.98      505.15     22.62 o 
  -8 -10   5      367.52      355.43     27.86 o 
  -7 -10   5      218.66      185.70     13.04 o 
  -6 -10   5       29.84       27.10      5.87 o 
  -5 -10   5       63.38       57.14      6.72 o 
  -4 -10   5     1553.15     1609.92     31.81 o 
  -3 -10   5        6.52        1.38      5.85 o 
  -2 -10   5       53.88       51.13      8.35 o 
  -1 -10   5      706.33      665.56     39.41 o 
   0 -10   5       27.18        0.43     12.23 o 
   1 -10   5       91.80       74.38     16.40 o 
   2 -10   5       92.13       74.27     17.47 o 
 -15  -9   5      107.46       86.62     13.28 o 
 -14  -9   5       10.80       22.56      9.23 o 
 -13  -9   5      146.15      124.11     13.51 o 
 -12  -9   5      230.69      197.61     24.82 o 
 -11  -9   5     1012.50     1065.80     33.86 o 
 -10  -9   5       58.61       55.28     10.46 o 
  -9  -9   5       63.79       59.64     17.29 o 
  -8  -9   5        0.11        0.00      6.18 o 
  -7  -9   5      991.38     1019.10     33.95 o 
  -6  -9   5      119.74      108.44      8.30 o 
  -5  -9   5     1145.95     1133.99     25.21 o 
  -4  -9   5     1127.90     1190.98     25.71 o 
  -3  -9   5      931.11      963.77     22.98 o 
  -2  -9   5       37.14       34.72      5.33 o 
  -1  -9   5      543.44      532.05     21.82 o 
   0  -9   5       39.25       49.46     12.09 o 
   1  -9   5      137.52      131.51     19.10 o 
   2  -9   5       35.42       22.86     11.39 o 
   3  -9   5       57.74       33.96     12.35 o 
   4  -9   5        6.44        6.34     10.70 o 
 -15  -8   5      396.07      410.54     24.44 o 
 -14  -8   5      517.43      545.91     26.84 o 
 -13  -8   5      209.47      193.51     15.88 o 
 -12  -8   5       21.80       24.61     17.88 o 
 -11  -8   5      483.43      463.62     21.86 o 
 -10  -8   5      542.07      529.19     22.52 o 
  -9  -8   5        0.96        0.00     10.19 o 
  -8  -8   5     1930.24     1989.36     47.83 o 
  -7  -8   5       29.74       23.07      7.85 o 
  -6  -8   5        1.14        0.00      5.19 o 
  -5  -8   5      524.12      503.50     14.26 o 
  -4  -8   5      134.42      118.77      7.95 o 
  -3  -8   5       13.75        8.45      4.37 o 
  -2  -8   5     2483.08     2702.76     47.10 o 
  -1  -8   5      686.53      677.90     18.35 o 
   0  -8   5       45.37       34.62      7.21 o 
   1  -8   5       88.90       81.11     14.55 o 
   2  -8   5       84.70       69.44     11.80 o 
   3  -8   5      416.37      386.19     30.08 o 
   4  -8   5       81.51       47.49     12.22 o 
 -15  -7   5       29.07       51.50     16.28 o 
 -14  -7   5        0.84        0.00     12.44 o 
 -13  -7   5     1549.86     1796.69     65.86 o 
 -12  -7   5      369.49      355.38     27.33 o 
 -11  -7   5        7.01        0.00     11.63 o 
 -10  -7   5      413.16      400.35     26.64 o 
  -9  -7   5       27.30       20.79      8.64 o 
  -8  -7   5        5.61       10.48      8.12 o 
  -7  -7   5       70.50       74.61      8.74 o 
  -6  -7   5     1957.47     2026.58     38.19 o 
  -5  -7   5       43.29       57.27      6.07 o 
  -4  -7   5       19.46       13.41      3.29 o 
  -3  -7   5       36.96       41.65      5.21 o 
  -2  -7   5      883.86      818.94     27.03 o 
  -1  -7   5      232.91      207.50      9.81 o 
   0  -7   5      301.57      278.12     11.11 o 
   1  -7   5      746.10      715.29     22.28 o 
   2  -7   5     1022.12     1108.13     42.19 o 
   3  -7   5       16.40        6.04      6.19 o 
   4  -7   5        8.58        8.14      5.71 o 
 -15  -6   5      252.04      262.36     27.88 o 
 -14  -6   5       23.27       14.75     10.98 o 
 -13  -6   5     1040.59     1179.26     52.21 o 
 -12  -6   5      115.83       95.18     16.45 o 
 -11  -6   5       30.12       24.45     10.27 o 
 -10  -6   5     1065.04     1132.44     44.95 o 
  -9  -6   5     1964.75     2111.20     60.60 o 
  -8  -6   5      615.89      579.93     28.59 o 
  -7  -6   5       12.36       16.61      7.48 o 
  -6  -6   5     1176.86     1304.47     38.52 o 
  -5  -6   5      871.14      827.30     21.15 o 
  -4  -6   5        2.24       12.13      4.47 o 
  -3  -6   5     2903.37     3001.74     35.49 o 
  -2  -6   5     1354.69     1358.66     23.63 o 
  -1  -6   5        6.31       16.47      3.94 o 
   0  -6   5      325.33      322.92     11.52 o 
   1  -6   5      298.32      280.01      9.43 o 
   2  -6   5      837.69      823.59     24.93 o 
   3  -6   5     1077.40     1060.81     27.83 o 
   4  -6   5      789.52      860.22     28.44 o 
   5  -6   5      151.26      147.30     17.44 o 
   6  -6   5        9.62       13.02      8.53 o 
 -15  -5   5        2.63       16.93     12.50 o 
 -14  -5   5       94.03       84.14     16.14 o 
 -13  -5   5      382.49      403.06     30.71 o 
 -12  -5   5      405.78      442.11     31.33 o 
 -11  -5   5     1359.62     1439.46     53.72 o 
 -10  -5   5      143.28      116.02     16.21 o 
  -9  -5   5        6.55        0.00      8.89 o 
  -8  -5   5        0.46        5.05      7.76 o 
  -7  -5   5      257.53      219.19     16.20 o 
  -6  -5   5      110.51      119.12     12.26 o 
  -5  -5   5       64.40       67.23      9.00 o 
  -4  -5   5        1.40        2.75      4.16 o 
  -3  -5   5       79.17       73.00      4.29 o 
  -2  -5   5      494.55      438.37      8.96 o 
  -1  -5   5      358.77      379.62     11.42 o 
   0  -5   5     2822.44     2979.71     33.11 o 
   1  -5   5       47.37       52.49      3.81 o 
   2  -5   5      794.91      792.86     18.06 o 
   3  -5   5      226.27      207.32      9.38 o 
   4  -5   5     3350.56     3580.75     86.83 o 
   5  -5   5      308.28      286.33     22.25 o 
   6  -5   5        1.79        5.97      7.50 o 
   7  -5   5      393.33      358.69     26.93 o 
   8  -5   5       10.61        3.24      9.49 o 
 -15  -4   5       70.15       83.79     19.02 o 
 -14  -4   5       29.04       38.49     13.88 o 
 -13  -4   5     1083.66     1112.75     51.74 o 
 -12  -4   5       84.33       41.72     12.71 o 
 -11  -4   5      173.16      168.78     19.09 o 
 -10  -4   5      247.23      206.54     19.44 o 
  -8  -4   5      653.89      642.83     30.01 o 
  -7  -4   5       30.13       19.24      8.80 o 
  -6  -4   5      842.98      837.73     30.26 o 
  -5  -4   5      577.64      595.64     23.42 o 
  -4  -4   5      398.40      471.28     13.73 o 
  -3  -4   5      861.41      813.17     17.82 o 
  -2  -4   5     1485.60     1416.28     22.54 o 
  -1  -4   5       46.54       34.75      5.25 o 
   0  -4   5       69.65       69.27      4.55 o 
   1  -4   5      201.11      224.10      6.51 o 
   2  -4   5      204.69      191.38     10.07 o 
   3  -4   5      486.41      487.76     14.19 o 
   4  -4   5      448.72      477.45     17.23 o 
   5  -4   5       10.83        0.47      6.78 o 
   6  -4   5      310.02      283.54     22.30 o 
   7  -4   5      131.85      116.22     16.66 o 
   8  -4   5     1762.66     1920.38     66.31 o 
   9  -4   5       29.54       29.42     11.93 o 
  10  -4   5       16.82        0.00     10.98 o 
 -15  -3   5       18.97        0.00     11.89 o 
 -14  -3   5      172.68      165.40     22.11 o 
 -13  -3   5       53.04       41.30     12.40 o 
 -12  -3   5      550.67      567.90     34.15 o 
 -11  -3   5      324.89      324.32     25.11 o 
 -10  -3   5      720.58      705.47     23.48 o 
  -9  -3   5     3650.86     3673.94     58.04 o 
  -8  -3   5     2083.39     2100.87     54.87 o 
  -7  -3   5     2076.99     2117.51     35.99 o 
  -6  -3   5      880.61      811.83     18.56 o 
  -5  -3   5      306.12      275.82      9.06 o 
  -4  -3   5      327.29      323.93     13.18 o 
  -3  -3   5     1280.13     1198.38     21.95 o 
  -2  -3   5     7143.18     7289.53     84.72 o 
  -1  -3   5     1170.26     1165.68     14.97 o 
   0  -3   5      411.37      447.61      8.55 o 
   1  -3   5        1.66        2.05      2.37 o 
   2  -3   5      640.79      636.56     13.25 o 
   3  -3   5        1.17        1.11      2.87 o 
   4  -3   5       42.00       47.11      6.29 o 
   5  -3   5     1424.23     1537.89     40.06 o 
   6  -3   5        5.80        2.92      4.32 o 
   7  -3   5     3410.44     3708.49     92.59 o 
   8  -3   5      268.43      276.36     24.28 o 
   9  -3   5       10.99       10.97      8.04 o 
  10  -3   5       96.33       96.30     16.89 o 
  11  -3   5       55.94       42.06     13.69 o 
 -14  -2   5       15.95       62.67     16.63 o 
 -13  -2   5      740.44      770.37     42.15 o 
 -12  -2   5       17.60       12.31     11.01 o 
 -11  -2   5       10.03       15.69      7.00 o 
 -10  -2   5     3018.82     3223.84     56.52 o 
  -9  -2   5      141.53      133.22     17.02 o 
  -8  -2   5       52.24       53.85     11.59 o 
  -7  -2   5     2853.38     2750.47     43.69 o 
  -6  -2   5      574.07      557.38     15.77 o 
  -5  -2   5     2266.99     2187.38     37.64 o 
  -4  -2   5        4.67        8.59      2.26 o 
  -3  -2   5     2359.87     2330.63     44.56 o 
  -2  -2   5     3773.99     3741.24     46.28 o 
  -1  -2   5      385.07      461.75      6.88 o 
   0  -2   5     6533.56     6963.37     44.71 o 
   1  -2   5       97.42      127.88      4.18 o 
   2  -2   5      441.14      388.68     11.32 o 
   3  -2   5     1238.79     1304.69     27.91 o 
   4  -2   5      746.92      785.76     21.26 o 
   5  -2   5       26.69       27.05     10.44 o 
   6  -2   5       23.56        7.16      8.16 o 
   7  -2   5      140.28      120.02     15.53 o 
   8  -2   5      124.90       98.31     14.72 o 
   9  -2   5       14.58       29.23     11.32 o 
  10  -2   5     1128.54     1089.07     50.21 o 
  11  -2   5      556.37      535.60     36.42 o 
  12  -2   5       40.96       16.90     12.02 o 
 -14  -1   5      182.28      159.06     30.56 o 
 -13  -1   5       93.28       71.26     10.91 o 
 -12  -1   5      167.16      151.78     13.35 o 
 -11  -1   5       39.55       31.40      7.38 o 
 -10  -1   5       58.11       49.38      8.08 o 
  -9  -1   5      704.90      668.43     22.28 o 
  -8  -1   5     1917.80     1883.28     37.21 o 
  -7  -1   5      864.33      827.97     21.85 o 
  -6  -1   5      182.67      205.67     10.26 o 
  -5  -1   5     1572.49     1467.93     26.45 o 
  -4  -1   5      795.45      738.42     11.89 o 
  -3  -1   5     1413.91     1392.53     22.09 o 
  -2  -1   5     1898.28     1745.05     25.85 o 
  -1  -1   5     1740.49     1607.17     19.40 o 
   0  -1   5        6.86        9.59      2.85 o 
   1  -1   5      432.24      486.88     10.20 o 
   2  -1   5      889.38      878.90     16.47 o 
   3  -1   5     1230.95     1262.58     21.28 o 
   4  -1   5      643.38      697.73     29.01 o 
   5  -1   5      173.86      169.10      8.78 o 
   6  -1   5      676.04      681.74     18.97 o 
   7  -1   5      124.11      115.10      8.38 o 
   8  -1   5      518.20      471.21     29.31 o 
   9  -1   5       86.18       92.09     14.88 o 
  10  -1   5       10.69       14.64      9.26 o 
  11  -1   5       17.64        4.59      8.94 o 
  12  -1   5      347.44      258.06     27.37 o 
 -14   0   5     1244.49     1444.38     44.65 o 
 -13   0   5       68.09       83.59     12.19 o 
 -12   0   5      178.05      165.33     14.51 o 
 -11   0   5       85.39       81.56     11.05 o 
 -10   0   5      196.69      164.74     20.77 o 
  -9   0   5      287.30      228.89     13.62 o 
  -8   0   5     4751.97     4777.80     69.15 o 
  -7   0   5       28.56       30.96      7.92 o 
  -6   0   5     1670.80     1693.20     28.81 o 
  -5   0   5     3832.26     3910.07     83.44 o 
  -4   0   5     2457.83     2489.89     32.39 o 
  -3   0   5     2106.73     2079.05     27.40 o 
  -2   0   5     6467.92     6888.60     73.92 o 
  -1   0   5      809.36      737.25     16.04 o 
   0   0   5       24.85       42.73      4.04 o 
   1   0   5       96.20       94.69      5.21 o 
   2   0   5      557.20      638.49     13.53 o 
   3   0   5     2490.00     2461.55     33.62 o 
   4   0   5       66.36       56.23      8.34 o 
   5   0   5      138.79      144.95      8.58 o 
   6   0   5       27.92       34.36      5.82 o 
   7   0   5     1155.03     1115.23     29.88 o 
   8   0   5     1317.99     1255.42     31.16 o 
   9   0   5     4151.72     4289.67    272.78 o 
  10   0   5       97.42       86.59     14.42 o 
  11   0   5      198.39      179.72     20.94 o 
  12   0   5        1.40        4.88      9.83 o 
 -14   1   5       15.48       12.25     12.88 o 
 -13   1   5        7.76        0.00     10.72 o 
 -12   1   5     1027.27     1146.79     36.36 o 
 -11   1   5       56.29       43.75      8.63 o 
 -10   1   5       52.58       35.17      9.12 o 
  -9   1   5      189.74      152.95     22.93 o 
  -8   1   5      152.83      118.63     10.35 o 
  -7   1   5       94.26       80.08      8.11 o 
  -6   1   5        0.09        0.00      4.58 o 
  -5   1   5     6152.31     6355.58     78.10 o 
  -4   1   5     3981.18     4139.00     78.43 o 
  -3   1   5       21.27       46.22      7.27 o 
  -2   1   5      464.38      433.15      9.22 o 
  -1   1   5     1606.55     1498.29     35.31 o 
   0   1   5    30881.47    31896.04    334.54 o 
   1   1   5     5410.31     5603.43     53.61 o 
   2   1   5      963.36     1000.30     16.93 o 
   3   1   5        0.54        2.92      1.22 o 
   4   1   5      136.86      144.12     12.68 o 
   5   1   5        1.41        0.27      3.46 o 
   6   1   5        6.48        0.00      6.58 o 
   7   1   5     2323.51     2405.33     55.74 o 
   8   1   5       83.01       59.85     10.08 o 
   9   1   5      120.22      108.04     13.52 o 
  10   1   5      726.49      685.51     31.93 o 
  13   1   5      426.38      374.61     33.32 o 
 -13   2   5      160.01      156.39     15.70 o 
 -12   2   5      507.32      538.78     25.19 o 
 -11   2   5       70.49       60.93     12.72 o 
 -10   2   5      120.08       90.81     10.02 o 
  -9   2   5       44.03       36.56      7.19 o 
  -8   2   5      323.10      298.86     15.35 o 
  -7   2   5      412.29      373.77     15.96 o 
  -6   2   5      174.66      157.83     10.49 o 
  -5   2   5      136.24       95.82      8.13 o 
  -4   2   5     2762.77     2853.61     61.47 o 
  -3   2   5      355.93      346.21     17.38 o 
  -2   2   5     4775.66     4586.62     81.45 o 
  -1   2   5      358.85      245.00     12.61 o 
   0   2   5      241.00      216.81      7.58 o 
   1   2   5       82.35       98.87      4.32 o 
   2   2   5       95.54       85.02      4.78 o 
   3   2   5    22748.27    23939.09    191.33 o 
   4   2   5      215.47      246.75     14.40 o 
   5   2   5      409.76      424.82     11.33 o 
   6   2   5      797.37      786.81     22.91 o 
   7   2   5        4.84        5.07      2.54 o 
   8   2   5      558.84      508.20     24.96 o 
   9   2   5     1404.70     1431.46     45.39 o 
  10   2   5      358.12      342.09     22.88 o 
  11   2   5      454.50      436.09     27.09 o 
  12   2   5      436.10      433.73     28.56 o 
 -13   3   5      143.01      128.34     19.69 o 
 -12   3   5       10.49        4.72      8.59 o 
 -11   3   5        8.17        3.11      7.02 o 
 -10   3   5      218.21      198.43     15.08 o 
  -9   3   5      189.68      151.75     12.32 o 
  -8   3   5      680.82      674.49     23.67 o 
  -7   3   5      328.15      269.58     14.08 o 
  -6   3   5       46.63       41.26     16.18 o 
  -5   3   5     3930.33     3972.98     58.11 o 
  -4   3   5     2835.76     3033.98     65.42 o 
  -3   3   5        4.11        7.51      2.48 o 
  -2   3   5        0.81        2.95      4.96 o 
  -1   3   5      439.93      425.87     12.35 o 
   0   3   5     3775.35     3639.94     64.37 o 
   1   3   5       36.80       40.90      3.11 o 
   2   3   5     9071.04     9608.26     82.53 o 
   3   3   5     3101.67     3121.70     41.69 o 
   4   3   5      350.44      377.56     11.94 o 
   5   3   5      737.72      802.75     17.71 o 
   6   3   5       12.89       13.96      2.92 o 
   7   3   5      123.59      111.12      5.27 o 
   8   3   5      707.43      689.55     12.88 o 
   9   3   5      865.87      858.63     34.79 o 
  10   3   5       88.16       65.01     10.81 o 
  11   3   5       23.66       25.48     10.80 o 
  12   3   5      833.86      807.77     38.59 o 
  13   3   5      737.71      724.06     38.72 o 
 -12   4   5      325.05      345.28     29.56 o 
 -11   4   5        0.36        5.42      9.19 o 
 -10   4   5       17.16       16.54      6.62 o 
  -9   4   5      119.84      106.22     11.66 o 
  -8   4   5      893.86      918.51     28.47 o 
  -7   4   5      348.71      304.34     15.65 o 
  -6   4   5       37.76       28.31      6.88 o 
  -5   4   5     1883.95     1826.37     36.18 o 
  -4   4   5      383.93      357.22     10.61 o 
  -3   4   5     1332.73     1385.66     22.85 o 
  -2   4   5      765.43      746.71     19.31 o 
  -1   4   5     1272.29     1237.75     22.62 o 
   0   4   5     2161.71     1998.22     33.05 o 
   1   4   5      459.29      413.86      7.59 o 
   2   4   5     8870.19     8780.56     75.84 o 
   3   4   5      354.47      347.78     11.23 o 
   4   4   5     1619.75     1839.24     41.93 o 
   5   4   5    11012.97    11373.28    121.99 o 
   6   4   5       27.34       33.64      3.66 o 
   7   4   5      369.79      366.14     10.02 o 
   8   4   5      394.32      392.95     10.61 o 
   9   4   5      175.90      165.02      7.27 o 
  10   4   5      642.63      670.20     32.28 o 
  11   4   5     1850.81     1935.98     60.25 o 
  12   4   5      481.43      501.22     30.76 o 
  13   4   5      225.71      221.97     22.62 o 
  14   4   5      349.00      305.05     27.83 o 
  15   4   5       15.59        0.00     13.39 o 
 -11   5   5      133.56      112.34     20.97 o 
 -10   5   5       41.90       31.69      9.99 o 
  -9   5   5      225.93      199.24     18.45 o 
  -8   5   5      203.68      169.60     12.42 o 
  -7   5   5      990.94      988.68     28.92 o 
  -6   5   5      894.42      882.95     25.96 o 
  -5   5   5      377.22      324.19     10.76 o 
  -4   5   5       24.71       23.86      4.30 o 
  -3   5   5      830.06      815.69     15.62 o 
  -2   5   5        3.30        0.00      4.66 o 
  -1   5   5      987.05     1009.03     22.44 o 
   0   5   5     1986.09     1908.91     18.51 o 
   1   5   5     2969.10     2864.84     32.60 o 
   2   5   5       34.92       18.58      3.53 o 
   3   5   5      372.08      441.37     12.61 o 
   4   5   5     1868.14     1879.58     44.84 o 
   5   5   5        4.09        9.07      3.80 o 
   6   5   5      816.07      771.45     15.83 o 
   7   5   5     3653.31     3790.66     53.54 o 
   8   5   5     3679.44     3889.65     55.48 o 
   9   5   5       23.02       24.24      5.55 o 
  10   5   5       62.40       47.65      6.42 o 
  11   5   5      254.25      254.15     21.76 o 
  12   5   5        0.05       10.86     10.61 o 
  13   5   5        0.64        0.00     11.73 o 
  14   5   5      154.87      171.42     21.20 o 
  15   5   5      626.63      658.65     40.90 o 
 -10   6   5       58.83       40.77     14.62 o 
  -9   6   5       12.40        2.46      7.61 o 
  -8   6   5      356.03      350.27     19.76 o 
  -7   6   5       45.98       40.53      8.03 o 
  -6   6   5      137.74      127.36     10.50 o 
  -5   6   5      497.77      452.12     18.33 o 
  -4   6   5      481.09      447.06     14.83 o 
  -3   6   5       47.74       30.22      4.13 o 
  -2   6   5     1356.82     1364.07     50.17 o 
  -1   6   5     1188.31      776.55    286.77 o 
   0   6   5      222.87      176.99     14.85 o 
   1   6   5      222.88      221.21     11.99 o 
   2   6   5     1435.90     1545.50     46.95 o 
   3   6   5     1262.49     1386.66     23.96 o 
   4   6   5    12159.82    12555.04    192.54 o 
   5   6   5     3342.93     3454.10    119.94 o 
   6   6   5     1490.13     1617.69     42.31 o 
   7   6   5      759.60      804.46     21.50 o 
   8   6   5       13.58       13.40      4.92 o 
   9   6   5        1.38        8.77      9.72 o 
  10   6   5       83.81       87.10      8.40 o 
  11   6   5      219.54      195.47     12.07 o 
  12   6   5      117.33       84.29     14.69 o 
  13   6   5      103.22      103.40     16.66 o 
  14   6   5      125.78      110.84     17.66 o 
  15   6   5       36.69       34.53     14.38 o 
  -9   7   5       85.54       64.14     14.93 o 
  -8   7   5       26.98       34.33     13.08 o 
  -7   7   5      877.03      878.51     28.83 o 
  -6   7   5      473.55      427.67     19.09 o 
  -5   7   5      442.77      416.24     18.40 o 
  -4   7   5       13.38       11.90      4.01 o 
  -3   7   5      273.48      274.66     10.25 o 
  -2   7   5       72.12       44.57      5.98 o 
  -1   7   5       92.27       61.47     10.23 o 
   0   7   5     1228.04     1203.48     22.20 o 
   1   7   5      829.33      835.65     31.14 o 
   2   7   5       11.87        3.29      4.11 o 
   3   7   5      409.48      377.62     10.55 o 
   4   7   5      238.92      259.04     18.04 o 
   5   7   5      310.18      291.27     18.57 o 
   6   7   5     2790.65     2848.89     64.78 o 
   7   7   5     4088.97     4167.90     83.17 o 
   8   7   5        2.84       16.51      8.56 o 
   9   7   5      133.87      130.36     15.55 o 
  10   7   5        4.55        1.75      5.12 o 
  11   7   5      979.51      973.88     27.80 o 
  12   7   5       15.55        0.00     10.34 o 
  13   7   5      763.16      707.52     39.69 o 
  14   7   5      584.30      613.24     38.53 o 
  15   7   5       59.06       38.58     13.98 o 
  -8   8   5      115.80      131.01     20.81 o 
  -7   8   5      560.40      557.24     36.68 o 
  -6   8   5      232.88      226.42     23.05 o 
  -5   8   5       52.93       55.83      8.69 o 
  -4   8   5      399.34      365.36     13.92 o 
  -3   8   5      573.57      533.45     15.16 o 
  -2   8   5      769.71      725.27     19.58 o 
  -1   8   5       33.46       28.50      9.82 o 
   0   8   5      642.13      620.55     29.08 o 
   1   8   5       78.65       59.33      5.30 o 
   2   8   5      975.65      988.06     21.93 o 
   3   8   5       85.76       65.48     11.22 o 
   4   8   5     1260.61     1179.24     40.58 o 
   6   8   5      861.44      814.98     32.74 o 
   7   8   5       41.77       17.40      6.54 o 
   8   8   5      702.83      683.88     38.71 o 
   9   8   5      684.47      646.75     22.18 o 
  10   8   5     2490.98     2593.80     49.12 o 
  11   8   5      498.26      458.32     19.62 o 
  12   8   5      252.62      240.24     22.24 o 
  13   8   5        0.67        1.24     11.69 o 
  14   8   5       43.15       28.62     12.35 o 
  15   8   5      134.76      117.23     19.48 o 
  -7   9   5      666.67      716.48     43.39 o 
  -6   9   5      661.04      680.84     40.45 o 
  -5   9   5      201.41      172.02     21.06 o 
  -4   9   5       21.88       18.14      7.74 o 
  -3   9   5       17.06       16.60      4.99 o 
  -2   9   5      878.73      952.54     21.19 o 
  -1   9   5      559.68      550.93     19.51 o 
   0   9   5      498.20      523.03     28.15 o 
   1   9   5      285.11      253.24     19.74 o 
   2   9   5        2.62        1.68      4.76 o 
   3   9   5       16.33       22.28     10.31 o 
   4   9   5     3887.38     3469.65    408.49 o 
   5   9   5     1233.99     1306.18     45.25 o 
   6   9   5     2270.89     2242.12     61.81 o 
   7   9   5      525.63      478.04     26.87 o 
   8   9   5     1879.94     1874.94     55.56 o 
   9   9   5     1231.42     1251.93     33.31 o 
  10   9   5      405.17      385.31     18.05 o 
  11   9   5       11.79        4.85      6.00 o 
  12   9   5      937.11      954.19     30.45 o 
  13   9   5       15.37        0.29     10.86 o 
  14   9   5        6.66        7.92     11.61 o 
  15   9   5      209.15      192.60     24.86 o 
  -6  10   5      170.48      161.91     23.17 o 
  -5  10   5      144.50      150.32     20.93 o 
  -4  10   5      420.56      421.39     31.46 o 
  -3  10   5     1554.51     1677.21     41.20 o 
  -2  10   5       81.49       65.78      6.59 o 
  -1  10   5       76.88       66.13      6.94 o 
   0  10   5     2276.88     2351.70     66.99 o 
   1  10   5        1.05        0.66      9.34 o 
   2  10   5      721.60      771.36     36.19 o 
   3  10   5      471.93      471.78     17.78 o 
   4  10   5      435.01      441.49     27.33 o 
   5  10   5     1396.98     1524.85     51.73 o 
   7  10   5      150.78      104.58     14.43 o 
   8  10   5       15.59       14.43      7.72 o 
   9  10   5      124.92      118.78     15.58 o 
  10  10   5      871.35      896.35     34.39 o 
  11  10   5       22.59       15.90     11.24 o 
  12  10   5      424.77      413.51     20.82 o 
  13  10   5      637.16      590.96     25.34 o 
  14  10   5       77.42       81.48     16.99 o 
  15  10   5      141.88      159.58     23.04 o 
  -5  11   5      140.28      111.66     19.31 o 
  -4  11   5      901.12      977.94     48.80 o 
  -3  11   5      234.65      198.75     22.47 o 
  -2  11   5      535.48      520.71     21.68 o 
  -1  11   5      110.06       97.93     10.63 o 
   0  11   5      115.72       85.84     15.92 o 
   1  11   5      171.22      151.82     18.64 o 
   2  11   5        6.96        9.19     10.37 o 
   3  11   5       66.85       64.83     14.46 o 
   4  11   5      236.27      200.08     20.42 o 
   5  11   5      592.77      602.26     33.67 o 
   7  11   5        9.02       16.05      9.94 o 
   8  11   5       88.82       89.45     14.46 o 
   9  11   5        1.40       11.44      7.43 o 
  10  11   5      244.83      207.30     20.62 o 
  11  11   5      101.71       77.22     10.06 o 
  12  11   5       31.48       10.92      6.69 o 
  13  11   5      534.69      520.77     25.01 o 
  14  11   5      272.86      246.92     20.80 o 
  15  11   5       41.42       40.79     15.33 o 
  -4  12   5      134.95      126.60     21.38 o 
  -3  12   5       41.62       24.12     13.43 o 
  -2  12   5       20.07       11.98     10.40 o 
  -1  12   5     2769.51     3069.39     59.01 o 
   0  12   5       46.46       26.41      7.59 o 
   1  12   5        4.44       12.62     11.14 o 
   2  12   5      108.29       70.95     14.30 o 
   3  12   5       10.53        0.00     10.56 o 
   4  12   5      205.32      172.31     19.96 o 
   5  12   5      976.82     1064.14     46.27 o 
   6  12   5       47.23       28.27     10.97 o 
   8  12   5      405.70      335.53     26.79 o 
   9  12   5      170.89      130.59     17.38 o 
  10  12   5      203.29      139.32     18.74 o 
  11  12   5       21.03       16.24      9.17 o 
  12  12   5       93.45       96.52     17.50 o 
  13  12   5       14.47        0.00      8.43 o 
  14  12   5        8.36        0.00      8.12 o 
  -2  13   5      273.87      248.04     27.22 o 
   0  13   5      277.06      276.17     35.35 o 
   1  13   5     1220.14     1305.15    116.79 o 
   2  13   5     1888.23     2134.93     71.23 o 
   3  13   5       68.56       42.84     15.03 o 
   4  13   5       15.62        1.78     11.43 o 
   5  13   5      109.01       90.35     18.03 o 
   6  13   5      126.81      122.58     18.28 o 
   9  13   5      220.95      228.88     23.90 o 
  10  13   5       72.61       48.23     13.69 o 
  11  13   5        7.53        1.34      9.96 o 
  12  13   5        0.02        0.00      9.31 o 
  13  13   5       27.06       12.20     10.00 o 
  14  13   5       23.42        8.98      8.20 o 
  15  13   5        1.80        0.00     13.24 o 
  -1  14   5       35.48       32.69     15.60 o 
   0  14   5      165.79      144.62     19.30 o 
   1  14   5       55.83       43.08      9.93 o 
   2  14   5      100.80      111.29     19.87 o 
   3  14   5      220.48      221.43     25.67 o 
   4  14   5       14.30        4.40     11.72 o 
   5  14   5      453.78      441.65     33.80 o 
   6  14   5       26.93       23.94     13.56 o 
   7  14   5       57.36       60.30     15.83 o 
  10  14   5       86.66       65.93     16.49 o 
  11  14   5      561.60      579.53     40.36 o 
  12  14   5       52.24       23.99     11.81 o 
  13  14   5        0.37        0.00     11.81 o 
  14  14   5        0.44        2.61     10.87 o 
  15  14   5      377.32      399.93     35.18 o 
   1  15   5       84.44       64.76     16.02 o 
   2  15   5        5.34       15.99      9.59 o 
   3  15   5       65.84       91.46     18.93 o 
   4  15   5      275.78      245.21     26.84 o 
   5  15   5      289.57      245.81     26.49 o 
   6  15   5       18.57       15.91     13.91 o 
   7  15   5       44.49       45.89     18.11 o 
   8  15   5       53.83        0.00     13.51 o 
  11  15   5      108.20       82.65     18.02 o 
  12  15   5       27.19       26.68     12.58 o 
  13  15   5      210.57      201.00     26.55 o 
   3  16   5      258.36      223.59     28.00 o 
   4  16   5      248.47      283.74     31.90 o 
   5  16   5      485.59      518.07     40.24 o 
   6  16   5        8.18        0.00     16.25 o 
   7  16   5        9.71        0.00     18.43 o 
   8  16   5      273.62      236.01     28.03 o 
 -11 -13   6      536.61      467.46     37.08 o 
 -10 -13   6      351.57      338.09     31.81 o 
  -9 -13   6       15.33       15.26      9.21 o 
  -8 -13   6        0.56        0.00      7.86 o 
  -7 -13   6        8.05        0.00     11.65 o 
  -6 -13   6        5.88        9.90     13.39 o 
 -11 -12   6       64.94       68.38     17.25 o 
 -10 -12   6      374.14      373.61     26.67 o 
  -9 -12   6       51.19       39.33      9.13 o 
  -8 -12   6      226.02      194.81     16.75 o 
  -7 -12   6      617.99      617.88     28.27 o 
  -6 -12   6      108.82       75.02     11.40 o 
  -5 -12   6      247.46      265.63     19.09 o 
  -4 -12   6      596.28      606.07     41.94 o 
  -3 -12   6       31.73       24.10     14.27 o 
 -14 -11   6       28.23       29.48     14.35 o 
 -13 -11   6       13.33        0.10     11.30 o 
 -12 -11   6        3.24        4.48     10.52 o 
 -11 -11   6      331.56      340.04     30.85 o 
 -10 -11   6      110.13      105.94     17.70 o 
  -9 -11   6      361.92      357.22     20.88 o 
  -8 -11   6       44.82       31.92     12.32 o 
  -7 -11   6       44.35       27.80      8.13 o 
  -6 -11   6      211.38      202.17     16.08 o 
  -5 -11   6       79.44       75.61     10.50 o 
  -4 -11   6      279.52      255.13     29.53 o 
  -3 -11   6       29.40       44.72     14.85 o 
  -2 -11   6        8.36        1.60     10.77 o 
  -1 -11   6      439.39      438.99     35.20 o 
 -14 -10   6       69.12       54.49     13.69 o 
 -13 -10   6       47.96       34.18     10.30 o 
 -12 -10   6      270.34      241.46     17.52 o 
 -11 -10   6      315.87      296.76     18.71 o 
 -10 -10   6        3.64        0.00     11.25 o 
  -9 -10   6        3.39        0.00     11.57 o 
  -8 -10   6     4747.11     5267.42    108.16 o 
  -7 -10   6      917.01      971.29     25.33 o 
  -6 -10   6     1151.15     1203.55     28.21 o 
  -5 -10   6      368.40      336.64     14.76 o 
  -4 -10   6       23.18       20.79      5.51 o 
  -3 -10   6      818.35      820.83     29.11 o 
  -2 -10   6     1902.40     2093.89     73.11 o 
  -1 -10   6     1819.86     1862.92     70.12 o 
   0 -10   6      811.93      818.32     45.80 o 
   1 -10   6        4.61        0.00     11.51 o 
 -15  -9   6        0.37        0.00     16.26 o 
 -14  -9   6       58.14       29.92     10.69 o 
 -13  -9   6        0.50        0.00      8.32 o 
 -12  -9   6       76.55       68.83     17.82 o 
 -11  -9   6        3.04        5.66      6.88 o 
 -10  -9   6       52.96       23.60      6.82 o 
  -9  -9   6       96.62       96.12     10.53 o 
  -8  -9   6      363.43      352.06     24.82 o 
  -7  -9   6       83.07       79.34     10.08 o 
  -6  -9   6      217.96      205.46     12.26 o 
  -5  -9   6     2407.67     2549.55     41.31 o 
  -4  -9   6       66.94       48.99      7.24 o 
  -3  -9   6      334.20      316.30     13.62 o 
  -2  -9   6      834.45      915.18     23.17 o 
  -1  -9   6      625.86      603.34     24.08 o 
   0  -9   6       18.02        2.71      8.59 o 
   1  -9   6     2253.20     2458.97     80.93 o 
   2  -9   6      127.28      112.98     18.49 o 
   3  -9   6        7.13        0.50     10.85 o 
 -15  -8   6       52.65       56.63     16.55 o 
 -14  -8   6      119.60       96.76     19.72 o 
 -13  -8   6      958.90     1027.30     49.90 o 
 -12  -8   6      215.61      221.40     22.77 o 
 -11  -8   6      439.90      429.95     21.65 o 
 -10  -8   6       60.26       54.20      8.55 o 
  -9  -8   6      771.95      817.48     27.24 o 
  -8  -8   6     2116.90     2232.15     45.52 o 
  -7  -8   6      913.00      935.79     26.49 o 
  -6  -8   6      857.09      877.98     29.90 o 
  -5  -8   6     1243.62     1224.70     26.10 o 
  -4  -8   6     1170.68     1203.90     25.67 o 
  -3  -8   6       83.23       75.44      6.79 o 
  -2  -8   6     1965.64     2079.16     35.10 o 
  -1  -8   6      237.21      242.89     11.56 o 
   0  -8   6     1147.02     1212.94     47.59 o 
   1  -8   6     1616.70     1776.31     64.04 o 
   2  -8   6       72.24       67.92     10.06 o 
   3  -8   6       22.79        9.70      9.75 o 
   4  -8   6     3030.97     3490.40    103.24 o 
 -15  -7   6       67.56       50.60     16.24 o 
 -14  -7   6       33.19        9.22     12.19 o 
 -13  -7   6       43.99       44.74     14.51 o 
 -12  -7   6       99.55       49.46     13.05 o 
 -11  -7   6      556.06      593.27     34.02 o 
 -10  -7   6     1160.63     1230.99     47.53 o 
  -9  -7   6     2961.03     3100.30     77.73 o 
  -8  -7   6        1.06        0.00      7.41 o 
  -7  -7   6     2324.85     2421.46     45.45 o 
  -6  -7   6      114.59      123.56      8.13 o 
  -5  -7   6      361.50      353.56     10.63 o 
  -4  -7   6        5.22        0.80      4.39 o 
  -3  -7   6     1180.19     1159.19     23.90 o 
  -2  -7   6       15.64       14.39      4.47 o 
  -1  -7   6        3.30        2.89      6.17 o 
   0  -7   6        2.99        1.63      6.10 o 
   1  -7   6      365.78      339.61     14.00 o 
   2  -7   6      202.60      204.99     16.13 o 
   3  -7   6      186.53      182.01     14.08 o 
   4  -7   6       84.65       63.06     10.10 o 
 -15  -6   6      448.34      436.81     35.95 o 
 -14  -6   6      161.40      137.09     20.87 o 
 -13  -6   6       18.49        0.00     11.31 o 
 -12  -6   6      918.62     1042.82     47.79 o 
 -11  -6   6     1716.52     1987.72     65.89 o 
 -10  -6   6      415.52      406.25     27.25 o 
  -9  -6   6     2173.68     2338.67     65.77 o 
  -8  -6   6      176.23      175.10     16.78 o 
  -7  -6   6     1587.81     1634.63     47.80 o 
  -6  -6   6     3280.20     3491.89     53.21 o 
  -5  -6   6       99.75       96.26      6.43 o 
  -4  -6   6        7.60        0.31      3.27 o 
  -3  -6   6     1638.92     1591.42     22.52 o 
  -2  -6   6      499.99      505.38     14.59 o 
  -1  -6   6       12.71        9.39      5.67 o 
   0  -6   6     5990.15     6424.48    112.45 o 
   1  -6   6       99.55       82.64      9.74 o 
   2  -6   6      298.43      253.30     15.15 o 
   3  -6   6     3353.22     3482.01     73.69 o 
   4  -6   6      527.00      534.72     31.59 o 
   5  -6   6      123.23       90.57     15.58 o 
   6  -6   6      684.10      779.47     41.07 o 
 -15  -5   6      103.92       69.12     16.72 o 
 -14  -5   6      194.27      191.89     24.37 o 
 -13  -5   6       75.60       44.63     13.43 o 
 -12  -5   6       42.29       39.99     12.82 o 
 -11  -5   6      280.22      233.18     22.10 o 
 -10  -5   6      107.37      109.70     15.50 o 
  -9  -5   6     1641.99     1637.20     52.94 o 
  -8  -5   6     1268.57     1300.47     44.20 o 
  -5  -5   6     1924.84     1888.89     49.25 o 
  -4  -5   6      152.84      138.79      8.25 o 
  -3  -5   6     2443.75     2450.24     27.84 o 
  -2  -5   6      465.63      447.33     11.25 o 
  -1  -5   6       19.43       10.23      3.56 o 
   0  -5   6       40.52       37.71      3.67 o 
   1  -5   6      308.14      309.37      8.49 o 
   2  -5   6      316.25      306.61     10.31 o 
   3  -5   6     1745.93     1785.65     41.10 o 
   4  -5   6     1523.66     1655.42     55.64 o 
   5  -5   6      133.36       98.38     14.74 o 
   6  -5   6      835.67      866.42     41.92 o 
   7  -5   6      118.60       87.22     15.53 o 
   8  -5   6        7.88        0.92      9.34 o 
 -14  -4   6       39.15        9.20     11.11 o 
 -13  -4   6     2047.01     2274.83     76.52 o 
 -12  -4   6      697.40      733.53     40.24 o 
 -11  -4   6     1130.32     1168.97     48.53 o 
  -9  -4   6       98.25       66.98     11.45 o 
  -8  -4   6      111.42      126.95     14.45 o 
  -7  -4   6     9183.24     9231.03    157.07 o 
  -6  -4   6     3881.02     3974.90     81.14 o 
  -5  -4   6     1234.37     1251.55     25.60 o 
  -4  -4   6      231.86      247.44     10.61 o 
  -3  -4   6     3652.51     3617.30     41.06 o 
  -2  -4   6      120.21      134.08      7.25 o 
  -1  -4   6     2602.49     2688.54     34.89 o 
   0  -4   6     8272.46     8521.18     67.75 o 
   1  -4   6     2391.08     2543.67     26.43 o 
   2  -4   6      314.00      342.56     10.61 o 
   3  -4   6      278.61      258.54     11.00 o 
   4  -4   6      767.94      783.36     48.51 o 
   5  -4   6     1131.95     1251.61     48.08 o 
   6  -4   6      860.98      853.13     40.48 o 
   7  -4   6       45.68       51.55     12.30 o 
   8  -4   6       96.20       60.48     14.99 o 
   9  -4   6       91.33       78.84     15.04 o 
  10  -4   6      966.19     1049.01     52.92 o 
 -14  -3   6      155.26      147.01     22.00 o 
 -13  -3   6      862.35      937.18     47.38 o 
 -12  -3   6       90.66       87.35     16.36 o 
 -11  -3   6      103.51       86.10     10.06 o 
 -10  -3   6     1518.30     1496.69     35.65 o 
  -9  -3   6     1058.07     1148.06     36.72 o 
  -8  -3   6       88.45       75.66     17.83 o 
  -7  -3   6      465.60      416.06     14.48 o 
  -6  -3   6      555.61      508.11     14.28 o 
  -5  -3   6        2.24        4.00      2.60 o 
  -4  -3   6    12522.99    12217.72    154.79 o 
  -3  -3   6      537.80      513.00     21.44 o 
  -2  -3   6       29.76       23.30      3.26 o 
  -1  -3   6      976.13      959.19     11.31 o 
   0  -3   6       88.67      100.21      3.49 o 
   1  -3   6       29.51       33.44      3.66 o 
   2  -3   6      881.64      894.48     13.23 o 
   3  -3   6       48.25       40.95      6.25 o 
   4  -3   6      285.37      270.42     21.75 o 
   5  -3   6        4.40       10.88      5.21 o 
   6  -3   6       40.32       29.57      6.51 o 
   7  -3   6        0.98        0.00      7.79 o 
   8  -3   6      139.69      115.83     16.93 o 
   9  -3   6      146.59      142.17     18.87 o 
  10  -3   6       62.92       64.59     16.00 o 
 -14  -2   6     1037.19     1221.80     56.78 o 
 -13  -2   6      744.78      810.41     30.52 o 
 -12  -2   6      501.93      490.22     22.97 o 
 -11  -2   6      469.75      430.39     20.16 o 
 -10  -2   6     1285.40     1379.25     34.64 o 
  -9  -2   6      312.47      310.47     15.05 o 
  -8  -2   6        7.78        8.78      5.42 o 
  -7  -2   6     3428.46     3354.00     65.31 o 
  -6  -2   6     7054.02     6892.18     96.94 o 
  -5  -2   6     2869.46     2764.54     31.01 o 
  -4  -2   6     2027.65     1775.56     23.61 o 
  -3  -2   6       17.62       29.33      2.47 o 
  -2  -2   6      510.39      477.90     11.08 o 
  -1  -2   6    39074.79    39234.42    266.38 o 
   0  -2   6     4215.65     4207.74     34.77 o 
   1  -2   6     3232.63     3125.38     28.06 o 
   2  -2   6       76.01       74.23      4.45 o 
   3  -2   6       81.63       84.84      6.49 o 
   4  -2   6     3176.68     3314.27     63.56 o 
   5  -2   6     4309.18     4640.52     68.17 o 
   6  -2   6      347.42      335.79     15.73 o 
   7  -2   6      215.36      213.97     20.61 o 
   8  -2   6      828.49      779.67     40.67 o 
   9  -2   6      278.37      241.25     23.72 o 
  10  -2   6       64.98       66.08     15.06 o 
  11  -2   6      512.39      552.97     38.82 o 
 -14  -1   6      233.24      237.47     19.34 o 
 -13  -1   6      192.80      170.59     15.49 o 
 -12  -1   6      669.44      710.09     27.51 o 
 -11  -1   6     1057.96     1089.84     32.66 o 
 -10  -1   6       10.92        0.14      6.38 o 
  -9  -1   6       88.74       73.99      8.10 o 
  -8  -1   6     1729.83     1718.78     35.57 o 
  -7  -1   6      105.07       96.56      8.28 o 
  -6  -1   6     1544.31     1561.13     29.19 o 
  -5  -1   6      103.04       71.84      6.23 o 
  -4  -1   6      477.21      456.74      9.55 o 
  -3  -1   6     1122.41     1160.44     20.83 o 
  -2  -1   6      520.82      473.67     10.77 o 
  -1  -1   6     1794.71     1708.08     20.25 o 
   0  -1   6      643.79      678.37     12.67 o 
   1  -1   6     3442.52     3590.42     41.73 o 
   2  -1   6     7273.54     7315.08     69.88 o 
   3  -1   6      308.96      289.67     12.57 o 
   4  -1   6      372.12      405.63     15.33 o 
   5  -1   6      137.35      120.48     13.02 o 
   6  -1   6      689.28      702.19     33.86 o 
   7  -1   6     1678.25     1741.02     56.83 o 
   8  -1   6     1116.98     1129.06     46.67 o 
   9  -1   6      124.64       96.61     15.62 o 
  10  -1   6       97.38       64.65     14.39 o 
  11  -1   6       61.27       31.99     11.96 o 
  12  -1   6       93.90       66.05     15.78 o 
 -14   0   6      958.50     1106.25     39.05 o 
 -13   0   6       78.19       79.75     12.01 o 
 -12   0   6     1679.20     1868.29     46.75 o 
 -11   0   6      880.30      873.50     32.04 o 
 -10   0   6       50.19       53.17      8.34 o 
  -9   0   6      452.56      428.81     18.36 o 
  -8   0   6     2099.47     2151.55     41.79 o 
  -7   0   6     2616.90     2638.18     45.06 o 
  -6   0   6     3242.25     3182.98     48.68 o 
  -5   0   6     7376.69     7294.00     86.26 o 
  -4   0   6      234.35      204.85     14.43 o 
  -3   0   6      711.56      660.37     24.11 o 
  -2   0   6    11406.55    10676.26    114.77 o 
  -1   0   6     1362.74     1237.77     19.08 o 
   0   0   6     1137.00     1017.93     17.71 o 
   1   0   6    12312.26    12242.92    107.35 o 
   2   0   6      679.77      647.52     14.71 o 
   3   0   6     3403.08     3393.91     41.43 o 
   4   0   6      340.14      278.21     30.13 o 
   5   0   6     8195.34     8337.12    147.18 o 
   6   0   6     1417.90     1455.24     30.05 o 
   7   0   6       54.92       58.31      7.13 o 
   8   0   6      206.20      196.00     11.97 o 
   9   0   6     2188.67     2355.04     72.81 o 
  10   0   6      371.23      356.93     28.73 o 
  11   0   6     1695.35     1760.91     67.70 o 
  12   0   6      276.62      204.93     24.22 o 
 -13   1   6       27.54       34.16     14.78 o 
 -12   1   6       77.56       67.40     10.28 o 
 -11   1   6      707.00      697.83     27.17 o 
 -10   1   6      675.95      662.09     32.34 o 
  -9   1   6       89.64       80.84      8.75 o 
  -8   1   6     1412.43     1403.05     47.38 o 
  -7   1   6      219.23      187.35     14.43 o 
  -6   1   6      506.04      494.52     17.81 o 
  -5   1   6      772.42      804.19     20.86 o 
  -4   1   6     2383.48     2446.08     56.36 o 
  -3   1   6     5439.03     5471.88     96.74 o 
  -2   1   6     1651.24     1604.12     28.21 o 
  -1   1   6     2179.91     2450.16     52.11 o 
   0   1   6      315.66      329.52      9.36 o 
   1   1   6     3722.14     3568.88     39.64 o 
   2   1   6     2797.24     2913.98     35.41 o 
   3   1   6      170.09      147.07      8.16 o 
   4   1   6     1092.22     1038.02     35.48 o 
   5   1   6     1061.54     1096.58     38.03 o 
   6   1   6     2487.15     2495.30     42.25 o 
   7   1   6       95.84      110.15      9.21 o 
   8   1   6      433.04      416.16     17.31 o 
   9   1   6      315.29      274.34     14.82 o 
  10   1   6      155.76      106.61     16.46 o 
  11   1   6       34.07       19.04      8.86 o 
  12   1   6       49.33       21.81     11.84 o 
  13   1   6       12.39       27.64     12.52 o 
 -13   2   6      143.87      159.85     16.11 o 
 -12   2   6     1304.94     1455.69     42.37 o 
 -11   2   6      318.73      295.38     18.20 o 
 -10   2   6      319.15      302.96     17.58 o 
  -9   2   6      465.09      461.11     20.00 o 
  -8   2   6      785.25      818.35     30.82 o 
  -7   2   6      477.74      460.33     18.01 o 
  -6   2   6     2824.76     2828.27    112.73 o 
  -5   2   6     6062.88     6071.99    121.05 o 
  -4   2   6     4924.98     4826.65     91.86 o 
  -3   2   6     2894.49     2792.11     60.70 o 
  -2   2   6     3753.53     3423.58     53.18 o 
  -1   2   6      434.08      381.51     17.20 o 
   1   2   6     1265.92     1147.11     18.18 o 
   2   2   6     6829.01     6824.95     55.96 o 
   3   2   6     1056.62     1193.31     19.06 o 
   4   2   6     4209.73     4124.94     57.51 o 
   5   2   6     9312.54     9275.63    102.43 o 
   6   2   6      208.87      192.82      7.27 o 
   7   2   6      645.50      656.32     18.48 o 
   8   2   6       17.62       25.46      9.31 o 
   9   2   6     2682.19     3021.92     72.63 o 
  10   2   6      352.25      352.42     23.21 o 
  11   2   6     1069.57     1166.09     44.89 o 
  13   2   6      211.18      177.74     23.92 o 
 -12   3   6      767.03      844.07     32.56 o 
 -11   3   6      334.21      290.40     18.53 o 
 -10   3   6       23.59       14.89      9.33 o 
  -9   3   6     2031.96     2151.51     47.02 o 
  -8   3   6       31.52       29.19      6.97 o 
  -7   3   6      610.08      585.63     21.23 o 
  -6   3   6      165.57      143.05     15.73 o 
  -5   3   6        8.15        2.93     19.44 o 
  -4   3   6       83.46       69.80      9.73 o 
  -3   3   6     1966.83     1879.65     48.06 o 
  -2   3   6      143.81      140.64     12.14 o 
  -1   3   6        5.64       11.81      4.79 o 
   0   3   6      206.50      245.40      7.80 o 
   1   3   6       24.27       35.91      3.69 o 
   2   3   6        6.40       10.13      2.54 o 
   3   3   6     3646.95     3487.70     38.63 o 
   4   3   6       91.52       77.41      6.06 o 
   5   3   6       15.46       20.73      4.39 o 
   6   3   6     1535.56     1491.53     26.72 o 
   7   3   6      542.19      547.72     14.96 o 
   8   3   6     7191.16     7596.78    135.39 o 
   9   3   6      730.17      737.55     32.49 o 
  10   3   6        9.32        8.98      7.37 o 
  11   3   6      132.35      125.41     16.61 o 
  12   3   6       38.77       21.31     10.02 o 
 -12   4   6      121.14      119.87     19.15 o 
 -11   4   6      700.06      692.74     29.13 o 
 -10   4   6       16.53       20.35      7.51 o 
  -9   4   6     2420.10     2689.02     54.93 o 
  -8   4   6      110.01      100.91     10.55 o 
  -7   4   6       66.75       52.70      8.24 o 
  -6   4   6     5967.05     6121.68    116.82 o 
  -5   4   6      730.21      721.26     22.39 o 
  -4   4   6     2030.48     1739.66    266.06 o 
  -3   4   6      616.87      550.46     43.95 o 
  -2   4   6      228.80      139.51     12.52 o 
  -1   4   6     3805.23     3577.75     52.80 o 
   0   4   6     2999.92     2696.06     39.28 o 
   1   4   6      306.91      286.03      7.46 o 
   2   4   6    11476.66    11332.66     99.61 o 
   3   4   6     2680.30     2660.55     38.93 o 
   4   4   6     6655.59     6852.00    133.91 o 
   5   4   6     2220.03     2309.70     47.23 o 
   6   4   6     3773.36     4019.42     73.49 o 
   7   4   6     1196.79     1248.05     25.83 o 
   8   4   6     2508.57     2441.39     44.44 o 
   9   4   6      404.94      400.31     24.57 o 
  10   4   6        6.25       23.39     10.77 o 
  11   4   6     2592.05     2841.12     77.15 o 
  12   4   6      251.82      224.80     21.64 o 
  13   4   6      521.93      465.85     31.79 o 
  14   4   6      306.33      295.87     27.41 o 
 -11   5   6      159.84      160.78     20.63 o 
 -10   5   6     1066.37     1175.66     37.25 o 
  -9   5   6       51.68       56.06      9.04 o 
  -8   5   6      623.65      563.12     22.91 o 
  -7   5   6      615.27      598.44     22.83 o 
  -6   5   6      420.08      394.28     17.82 o 
  -5   5   6        0.78        0.75      8.98 o 
  -4   5   6     2047.15     2023.08     72.82 o 
  -3   5   6     1455.27     1332.08     34.95 o 
  -2   5   6      137.71      136.82      9.43 o 
  -1   5   6       60.30       58.37      6.63 o 
   0   5   6       43.89       45.27      4.89 o 
   1   5   6      353.61      307.18      6.84 o 
   2   5   6      220.96      245.42      6.57 o 
   3   5   6     1420.29     1318.92     33.02 o 
   4   5   6     2698.60     2944.66     43.25 o 
   5   5   6      909.95      964.14     31.17 o 
   6   5   6     1826.75     1884.11     46.04 o 
   7   5   6     1559.22     1495.61     23.44 o 
   8   5   6       14.38        9.91      3.41 o 
   9   5   6       25.40       23.59      4.13 o 
  10   5   6      239.61      218.37     19.58 o 
  11   5   6      700.74      677.56     35.24 o 
  12   5   6      130.14      117.37     17.01 o 
  13   5   6        2.23        1.70      9.54 o 
  14   5   6      421.69      441.61     32.94 o 
  15   5   6       13.78        0.00     11.94 o 
 -10   6   6     1704.36     1827.54     71.31 o 
  -9   6   6      208.40      191.80     15.44 o 
  -8   6   6       16.53        7.97      9.85 o 
  -7   6   6     4721.71     5076.84     80.10 o 
  -6   6   6       67.33       35.15     10.57 o 
  -5   6   6     4153.26     4128.50     65.71 o 
  -4   6   6     3201.07     3443.56     49.30 o 
  -3   6   6       23.54       20.79      3.81 o 
  -2   6   6     2596.58     2516.35     67.27 o 
  -1   6   6      842.29      707.37     97.76 o 
   0   6   6     4772.17     4782.55     74.74 o 
   1   6   6     6427.24     6420.71     59.72 o 
   2   6   6     3714.16     3744.46     39.89 o 
   3   6   6       12.12       23.55      4.74 o 
   4   6   6     3037.11     2882.97     95.92 o 
   5   6   6      954.89      969.70     32.90 o 
   6   6   6     8011.42     8171.34    136.42 o 
   7   6   6     2029.83     2137.70     49.80 o 
   8   6   6      542.19      514.49     14.18 o 
   9   6   6      856.91      858.68     18.73 o 
  10   6   6     5228.11     5874.76     73.87 o 
  11   6   6       41.59       34.96     11.00 o 
  12   6   6      635.38      627.94     36.39 o 
  13   6   6     2380.40     2787.25     83.55 o 
  14   6   6        1.55        0.00     12.61 o 
  15   6   6        8.84        0.00     13.84 o 
  -9   7   6      461.84      431.79     34.27 o 
  -8   7   6      122.38      100.81     11.60 o 
  -7   7   6      559.81      502.13     22.49 o 
  -6   7   6      158.56      144.31     12.16 o 
  -5   7   6     1198.18     1222.36     32.59 o 
  -4   7   6      923.75      918.45     36.51 o 
  -3   7   6       31.01       22.23      4.02 o 
  -2   7   6     1065.32     1040.14     26.77 o 
  -1   7   6     2266.25     2404.25     61.58 o 
   0   7   6       62.69       43.40      8.05 o 
   1   7   6     2834.50     2808.92     42.57 o 
   2   7   6      370.83      325.85     15.59 o 
   3   7   6      451.15      406.22     18.81 o 
   4   7   6     2302.22     2323.10     61.14 o 
   5   7   6     1898.37     2124.20     55.10 o 
   6   7   6       77.98       75.72     11.67 o 
   7   7   6      737.65      735.52     31.65 o 
   8   7   6      983.68      965.71     28.44 o 
   9   7   6      754.80      726.29     22.61 o 
  10   7   6      307.63      307.50     20.49 o 
  11   7   6       65.58       59.42      8.78 o 
  12   7   6      133.30      113.79     16.34 o 
  13   7   6     1175.52     1329.54     55.89 o 
  14   7   6       92.40      105.24     18.74 o 
  15   7   6       76.26       82.86     17.60 o 
  -8   8   6      475.58      482.68     35.94 o 
  -7   8   6       20.07        6.01     11.64 o 
  -6   8   6       68.70       55.88      8.66 o 
  -5   8   6     1943.29     2077.54     45.42 o 
  -4   8   6      602.09      617.71     23.01 o 
  -3   8   6     2069.31     2047.56     45.64 o 
  -2   8   6      462.19      387.30     16.42 o 
  -1   8   6     1463.10     1524.49     49.08 o 
   0   8   6    11345.74    11671.37    221.69 o 
   1   8   6     1099.49     1149.65     24.13 o 
   2   8   6      984.24     1027.09     23.58 o 
   3   8   6     1174.58     1085.91     84.66 o 
   4   8   6      427.28      323.53     31.36 o 
   5   8   6      728.56      681.71     30.51 o 
   6   8   6     3822.91     3984.02     86.19 o 
   7   8   6     1785.79     1904.26     44.22 o 
   8   8   6      122.96      102.03     13.50 o 
   9   8   6       66.85       76.25     13.23 o 
  10   8   6     2743.04     2874.45     52.49 o 
  11   8   6        1.95        0.00      5.88 o 
  12   8   6     2232.61     2462.04     76.60 o 
  13   8   6      859.57      874.52     45.81 o 
  14   8   6      477.92      444.39     34.07 o 
  15   8   6        6.67        7.83     12.04 o 
  -7   9   6        3.25        0.00     11.47 o 
  -6   9   6        7.31        0.00     15.01 o 
  -5   9   6       28.20       23.74      6.78 o 
  -4   9   6      213.07      160.27     12.85 o 
  -3   9   6       53.90       55.36      8.46 o 
  -2   9   6     2538.07     2648.94     38.76 o 
  -1   9   6      138.89      151.55     16.34 o 
   0   9   6     1989.67     1946.29     58.08 o 
   1   9   6       27.47       23.20      5.99 o 
   2   9   6        2.67        3.49      4.92 o 
   3   9   6     5752.51     5753.54    162.87 o 
   4   9   6       12.65        7.82     12.79 o 
   5   9   6      214.38      194.80     17.98 o 
   6   9   6       30.23       41.20     11.14 o 
   7   9   6      268.55      255.91     20.88 o 
   8   9   6     1152.12     1181.81     42.85 o 
   9   9   6     6112.05     6745.87    129.32 o 
  10   9   6       41.69       39.21      7.88 o 
  11   9   6       31.11       17.84      6.88 o 
  12   9   6      239.05      232.46     15.64 o 
  13   9   6        4.38        0.00     10.62 o 
  14   9   6      274.00      227.40     25.25 o 
  15   9   6     1336.47     1399.83     63.46 o 
  -6  10   6       55.71       54.56     17.32 o 
  -5  10   6       10.18       21.24     12.37 o 
  -4  10   6      438.98      397.79     30.84 o 
  -3  10   6      599.01      656.95     23.92 o 
  -2  10   6      725.99      697.01     20.53 o 
  -1  10   6     1265.76     1297.79     49.71 o 
   0  10   6       23.90       17.67     10.34 o 
   1  10   6     2414.41     2649.22     72.40 o 
   2  10   6      360.12      436.72     28.11 o 
   3  10   6     6027.66     6365.10    325.85 o 
   4  10   6      480.35      482.38     29.06 o 
   5  10   6        9.99       18.28     11.05 o 
   6  10   6     5400.63     5634.77    116.88 o 
   7  10   6     2720.15     3080.50     79.41 o 
   8  10   6      541.99      497.54     29.22 o 
   9  10   6     1397.02     1350.17     48.81 o 
  10  10   6      484.02      464.31     28.32 o 
  11  10   6     1392.85     1440.51     38.09 o 
  12  10   6     3364.27     3603.55     68.80 o 
  13  10   6        1.80       17.06     11.13 o 
  14  10   6       24.77       18.08     12.63 o 
  15  10   6      236.37      260.39     29.21 o 
  -5  11   6       92.50       72.17     16.61 o 
  -4  11   6        0.66        0.00     14.11 o 
  -3  11   6       92.55       95.37     17.36 o 
  -2  11   6       85.38       71.01     14.88 o 
  -1  11   6      708.46      691.66     23.88 o 
   0  11   6      140.17      153.87     18.82 o 
   1  11   6      896.52      897.23     41.13 o 
   2  11   6     3189.60     3447.29     87.88 o 
   3  11   6      156.50      171.96     19.94 o 
   4  11   6       28.34        0.00      9.81 o 
   5  11   6      175.76      166.81     19.46 o 
   6  11   6       83.92       80.78     15.50 o 
   7  11   6      317.07      297.66     24.26 o 
   9  11   6     1150.28     1048.08     44.95 o 
  10  11   6     1164.60     1246.61     50.69 o 
  11  11   6        3.27        0.00      7.73 o 
  12  11   6       40.08        9.51      8.96 o 
  13  11   6       57.82       35.26      8.45 o 
  14  11   6        1.51       10.61     14.57 o 
  -4  12   6     1035.71     1147.87     56.41 o 
  -3  12   6      618.67      620.17     40.53 o 
  -1  12   6      818.22      855.10     43.35 o 
   0  12   6     1010.68     1019.85     54.79 o 
   1  12   6      722.74      796.18     40.72 o 
   2  12   6      394.87      411.76     29.90 o 
   3  12   6      226.72      245.63     23.85 o 
   4  12   6      531.60      431.73     30.09 o 
   5  12   6     3785.54     4151.20    102.09 o 
   6  12   6      394.79      418.29     29.54 o 
   7  12   6      547.59      539.98     32.97 o 
   8  12   6     3076.66     3737.10     96.51 o 
   9  12   6       95.97       79.82     14.92 o 
  10  12   6        4.62        2.73      8.92 o 
  11  12   6     1562.71     1655.67     61.99 o 
  12  12   6       30.93       17.10      9.71 o 
  13  12   6      537.20      554.99     35.79 o 
  14  12   6      928.80      902.02     50.96 o 
  -2  13   6        6.80        0.35     13.43 o 
   0  13   6       17.35        6.59      6.85 o 
   1  13   6       36.07       50.11     16.63 o 
   2  13   6       22.62        0.00     13.43 o 
   3  13   6      230.22      208.02     23.75 o 
   4  13   6      296.75      281.54     25.81 o 
   5  13   6       51.83       67.85     15.44 o 
   6  13   6       78.76       72.26     16.65 o 
   7  13   6      891.09      997.04     47.78 o 
   8  13   6     1577.46     1782.10     64.85 o 
   9  13   6      480.06      444.10     32.37 o 
  10  13   6        0.77        0.00      9.09 o 
  11  13   6       13.50       25.41     12.30 o 
  12  13   6        0.43        0.00     10.11 o 
  13  13   6       20.78        0.00      9.68 o 
  14  13   6      762.93      786.78     44.88 o 
  -1  14   6       30.18       17.70     13.62 o 
   1  14   6      954.98      997.26     75.02 o 
   2  14   6      721.95      753.64     43.71 o 
   3  14   6        4.55       11.24     12.35 o 
   4  14   6      964.00     1042.99     51.04 o 
   5  14   6      129.33      119.84     20.65 o 
   6  14   6       66.30       57.74     14.65 o 
   7  14   6     2675.66     2977.84     90.86 o 
   8  14   6      869.72      899.23     47.93 o 
   9  14   6      358.22      402.63     32.43 o 
  10  14   6      349.01      347.26     30.80 o 
  11  14   6      404.93      366.83     32.38 o 
  12  14   6      550.59      530.83     38.02 o 
  13  14   6      286.88      248.99     27.79 o 
  14  14   6       64.58       33.82     14.71 o 
   2  15   6        3.05        0.75      7.90 o 
   3  15   6       71.30       67.19     16.89 o 
   4  15   6      476.75      525.29     38.23 o 
   5  15   6      208.08      198.96     25.95 o 
   6  15   6       28.29       14.50     12.67 o 
   7  15   6      329.81      336.01     31.04 o 
   8  15   6        5.44       19.20     14.49 o 
   9  15   6      195.63      184.35     25.69 o 
  10  15   6     1108.06     1243.63     59.26 o 
  11  15   6        6.75       11.42     13.37 o 
  13  15   6       15.63        3.33     10.56 o 
   3  16   6       39.49       19.47     15.85 o 
   4  16   6      633.23      796.98     49.42 o 
   5  16   6      145.87      129.18     25.07 o 
   6  16   6      918.00     1059.13     56.64 o 
   7  16   6     1133.22     1267.81     61.46 o 
   8  16   6       79.64       64.53     18.42 o 
  -8 -13   7       40.37       27.58     13.21 o 
  -7 -13   7      190.23      157.89     23.28 o 
 -11 -12   7       16.67        0.00     13.13 o 
 -10 -12   7        2.36        9.33      8.46 o 
  -9 -12   7       17.31        6.21      7.96 o 
  -8 -12   7       44.45       50.58     10.81 o 
  -7 -12   7      132.59      119.35     14.16 o 
  -6 -12   7      531.88      561.07     27.36 o 
  -5 -12   7        0.50        0.00     12.55 o 
 -11 -11   7      306.92      322.97     21.07 o 
 -10 -11   7        7.99        0.00     14.22 o 
  -9 -11   7      197.23      189.54     13.04 o 
  -8 -11   7       56.24       54.87     16.81 o 
  -7 -11   7       34.38        8.68      7.53 o 
  -6 -11   7      241.30      232.16     17.39 o 
  -5 -11   7        0.06        6.23      7.31 o 
  -4 -11   7       41.68       22.97     10.53 o 
  -3 -11   7      169.20      193.90     24.10 o 
  -2 -11   7      216.30      196.38     25.34 o 
 -14 -10   7        0.29        0.00     12.52 o 
 -13 -10   7       17.91        0.81     11.73 o 
 -12 -10   7       66.47       34.75      9.50 o 
 -11 -10   7       16.81        0.00     12.15 o 
 -10 -10   7      135.69      104.17     12.22 o 
  -9 -10   7      690.41      681.28     28.15 o 
  -8 -10   7        8.64       12.39      7.05 o 
  -7 -10   7      597.70      607.09     20.44 o 
  -6 -10   7      344.13      341.24     17.68 o 
  -5 -10   7       43.56       28.39      6.16 o 
  -4 -10   7       12.60       13.03      5.28 o 
  -3 -10   7      219.00      228.39     24.41 o 
  -2 -10   7      116.49       92.57     17.69 o 
  -1 -10   7        0.78        0.00     10.83 o 
   0 -10   7      170.71      154.68     22.96 o 
 -14  -9   7       28.65       16.35     12.80 o 
 -13  -9   7       61.47       64.80     11.21 o 
 -12  -9   7       93.14       67.95     16.35 o 
 -11  -9   7        7.46        0.00      9.96 o 
 -10  -9   7      449.10      436.85     21.64 o 
  -9  -9   7      291.10      268.55     16.97 o 
  -8  -9   7       66.75       55.95      9.00 o 
  -7  -9   7        1.57        0.00      8.24 o 
  -6  -9   7       18.68        9.12      4.73 o 
  -5  -9   7        0.11        0.97      4.63 o 
  -4  -9   7      384.36      370.20     15.23 o 
  -3  -9   7      135.93      142.07      9.82 o 
  -2  -9   7       94.80       63.83      8.84 o 
  -1  -9   7       82.55       66.47      9.88 o 
   0  -9   7      590.75      617.69     38.92 o 
   1  -9   7        7.85        0.00     11.93 o 
   2  -9   7      125.39      143.70     22.16 o 
 -14  -8   7      221.15      243.59     28.10 o 
 -13  -8   7      176.49      142.64     20.70 o 
 -12  -8   7      183.15      150.64     20.71 o 
 -11  -8   7       58.84       20.65     10.41 o 
 -10  -8   7      250.10      228.48     15.43 o 
  -9  -8   7       24.26       16.04      8.72 o 
  -8  -8   7       53.28       42.12      7.56 o 
  -7  -8   7     1240.94     1298.82     35.17 o 
  -6  -8   7        3.77        0.67      5.25 o 
  -5  -8   7      164.54      158.87      9.87 o 
  -4  -8   7      329.82      310.19     20.02 o 
  -3  -8   7       54.76       43.70      5.67 o 
  -2  -8   7      240.94      208.99     11.16 o 
  -1  -8   7       96.09       59.50     11.34 o 
   0  -8   7      351.69      336.08     18.46 o 
   1  -8   7      144.69      130.11     17.96 o 
   2  -8   7      598.16      608.33     39.15 o 
   3  -8   7       62.34       53.33     14.69 o 
 -14  -7   7       24.23       15.40     12.57 o 
 -13  -7   7      135.25      105.01     18.93 o 
 -12  -7   7      181.02      176.69     21.38 o 
 -11  -7   7        6.59        4.25     10.09 o 
 -10  -7   7       14.65       10.89      9.28 o 
  -9  -7   7       12.69        0.00     10.60 o 
  -8  -7   7      184.82      151.40     11.19 o 
  -7  -7   7        0.59        0.00      4.39 o 
  -6  -7   7       47.00       30.80      6.35 o 
  -5  -7   7     3239.19     3348.09     47.09 o 
  -4  -7   7       71.47       52.07      6.01 o 
  -3  -7   7      594.80      548.56     16.71 o 
  -2  -7   7      128.22      113.30      7.88 o 
  -1  -7   7       13.27        9.57      6.94 o 
   0  -7   7        6.18        3.79      5.50 o 
   1  -7   7        3.62        4.59      6.20 o 
   2  -7   7      880.50      939.31     31.47 o 
   3  -7   7       14.93       10.21     12.18 o 
   4  -7   7       56.78       28.52     11.00 o 
 -14  -6   7      309.44      303.08     29.58 o 
 -13  -6   7       76.12       55.39     14.27 o 
 -12  -6   7      205.22      181.51     21.83 o 
 -11  -6   7      915.35      909.44     43.92 o 
 -10  -6   7       35.01       20.97     10.55 o 
  -9  -6   7      554.15      564.99     30.36 o 
  -8  -6   7      545.97      538.52     28.31 o 
  -7  -6   7      202.43      176.52     11.13 o 
  -6  -6   7        3.13        7.65      4.85 o 
  -5  -6   7      228.98      207.33      9.35 o 
  -4  -6   7       37.26       34.66      4.18 o 
  -3  -6   7     1517.72     1501.66     27.49 o 
  -2  -6   7      938.05      972.63     21.57 o 
  -1  -6   7      329.69      301.04     11.73 o 
   0  -6   7     2107.85     2163.18     66.31 o 
   1  -6   7      438.77      428.97     23.94 o 
   2  -6   7      136.54      125.64     11.37 o 
   3  -6   7      181.25      182.89     14.30 o 
   4  -6   7      319.61      266.18     23.80 o 
   5  -6   7        0.38        0.00     10.18 o 
   6  -6   7      821.18      856.95     44.90 o 
 -14  -5   7        0.15       11.63     11.49 o 
 -13  -5   7       56.08       47.30     13.09 o 
 -12  -5   7      123.91      102.09     17.13 o 
 -11  -5   7      404.45      449.05     30.65 o 
 -10  -5   7      192.67      148.91     17.05 o 
  -9  -5   7      489.97      528.95     29.51 o 
  -8  -5   7        3.29        0.00      9.52 o 
  -7  -5   7       52.38       43.41      6.33 o 
  -6  -5   7      157.70      134.67      9.47 o 
  -5  -5   7        8.19        0.00      4.46 o 
  -4  -5   7     1172.63     1225.98     28.89 o 
  -3  -5   7     1305.64     1311.23     19.49 o 
  -2  -5   7     1804.17     1894.76     29.92 o 
  -1  -5   7      217.00      209.84      9.32 o 
   0  -5   7     1245.30     1202.49     19.77 o 
   1  -5   7     1275.03     1320.41     24.44 o 
   2  -5   7      991.89     1045.38     20.49 o 
   3  -5   7      109.38       94.63     15.21 o 
   4  -5   7       62.35       57.03     12.04 o 
   5  -5   7       88.01       60.03     13.39 o 
   6  -5   7       17.57       19.68      9.90 o 
   7  -5   7      298.57      323.29     28.71 o 
   8  -5   7        0.16        0.00     10.74 o 
 -14  -4   7       82.48       56.10     15.86 o 
 -13  -4   7      301.09      306.95     28.93 o 
 -12  -4   7       28.37       25.83     12.51 o 
 -10  -4   7      619.44      607.16     33.73 o 
  -9  -4   7       28.48       26.40     10.22 o 
  -8  -4   7      552.41      533.23     28.96 o 
  -7  -4   7     1892.04     1896.02     35.00 o 
  -6  -4   7      306.97      253.61     11.64 o 
  -5  -4   7      211.25      200.87     10.26 o 
  -4  -4   7     3166.78     3072.21     45.81 o 
  -3  -4   7      299.71      273.83      9.32 o 
  -2  -4   7       53.95       44.98      4.22 o 
  -1  -4   7     5550.19     5400.27     62.50 o 
   0  -4   7      436.87      424.07      9.89 o 
   1  -4   7      431.44      433.48      9.98 o 
   2  -4   7      169.39      157.83      7.85 o 
   3  -4   7      953.37     1004.28     27.09 o 
   4  -4   7        0.50        0.00      5.29 o 
   5  -4   7        2.35        1.59      7.88 o 
   6  -4   7      555.38      609.76     34.95 o 
   7  -4   7      429.45      447.13     32.00 o 
   8  -4   7      151.47      122.25     19.10 o 
   9  -4   7       19.35       21.62     11.63 o 
 -14  -3   7      329.06      309.06     29.95 o 
 -13  -3   7       47.79       37.21     14.44 o 
 -11  -3   7       18.01        7.36      6.53 o 
 -10  -3   7      412.15      365.74     17.32 o 
  -9  -3   7       84.06       55.68      7.69 o 
  -8  -3   7        6.38        8.58      5.24 o 
  -7  -3   7       93.03       68.02      5.11 o 
  -6  -3   7      735.87      675.40     19.36 o 
  -5  -3   7      807.27      744.83     18.05 o 
  -4  -3   7      456.38      440.23     13.64 o 
  -3  -3   7       18.29       16.07      4.08 o 
  -2  -3   7       60.15       54.69      4.70 o 
  -1  -3   7     2871.94     2764.46     31.56 o 
   0  -3   7     1052.40     1046.54     19.07 o 
   1  -3   7     3789.72     4044.09     34.96 o 
   2  -3   7     2257.72     2275.15     24.46 o 
   3  -3   7     5506.22     5918.95     67.00 o 
   4  -3   7      321.55      354.38     18.19 o 
   5  -3   7     1088.67     1126.51     31.49 o 
   6  -3   7      809.07      768.77     37.26 o 
   7  -3   7      452.70      475.32     31.03 o 
   8  -3   7        4.60       12.65      9.80 o 
   9  -3   7       66.45       45.32     12.44 o 
  10  -3   7        0.01        0.00     12.82 o 
 -14  -2   7      154.64      129.43     20.35 o 
 -13  -2   7      327.37      345.58     20.55 o 
 -12  -2   7       70.49       59.02     17.53 o 
 -11  -2   7        5.04        0.00      6.48 o 
 -10  -2   7      421.87      452.13     19.44 o 
  -9  -2   7       96.79       91.34      9.50 o 
  -8  -2   7      487.21      504.71     26.06 o 
  -7  -2   7      226.42      218.26      7.52 o 
  -6  -2   7      548.73      510.91     11.43 o 
  -5  -2   7     1272.60     1280.74     18.89 o 
  -4  -2   7     1368.32     1261.25     17.94 o 
  -3  -2   7     1463.46     1451.58     26.45 o 
  -2  -2   7      107.15      120.30      7.87 o 
  -1  -2   7       77.93       80.37      7.40 o 
   0  -2   7     1036.48     1018.06     14.48 o 
   1  -2   7     2769.56     2726.13     23.63 o 
   2  -2   7     1116.85     1050.72     27.03 o 
   3  -2   7      194.52      193.37      9.56 o 
   4  -2   7     1710.80     1783.22     37.22 o 
   5  -2   7     2428.16     2546.31     47.56 o 
   6  -2   7      163.08      162.25     15.55 o 
   7  -2   7      930.66     1013.88     31.88 o 
   8  -2   7     1209.58     1223.71     52.86 o 
   9  -2   7       81.29       72.34     14.22 o 
  10  -2   7        2.08        9.03     10.08 o 
 -14  -1   7        0.32        0.00     14.15 o 
 -13  -1   7       52.03       49.23     10.15 o 
 -12  -1   7       71.69       58.33     10.28 o 
 -11  -1   7        3.52        0.00      6.71 o 
 -10  -1   7     1709.64     1832.63     41.67 o 
  -9  -1   7       53.93       44.57     14.90 o 
  -8  -1   7      477.31      424.24     16.95 o 
  -7  -1   7      160.12      146.78      9.81 o 
  -6  -1   7     4164.96     4135.89     96.63 o 
  -5  -1   7       10.40       11.55      3.69 o 
  -4  -1   7      920.10      888.64     14.81 o 
  -3  -1   7     2434.30     2409.70     35.76 o 
  -2  -1   7     5081.39     5293.70     46.84 o 
  -1  -1   7     1619.75     1654.64     21.03 o 
   0  -1   7     2523.31     2574.69     28.39 o 
   1  -1   7       61.92       52.10      5.01 o 
   2  -1   7      254.34      215.93      7.25 o 
   3  -1   7      847.86      884.71     19.76 o 
   4  -1   7      542.87      566.13     19.54 o 
   5  -1   7        3.37       19.06      5.66 o 
   6  -1   7      308.64      318.09     15.87 o 
   7  -1   7     1489.17     1553.15     55.92 o 
   8  -1   7      132.34       91.76     14.28 o 
   9  -1   7      120.96       86.33     15.32 o 
  10  -1   7        9.42        0.00      8.96 o 
  11  -1   7      160.00      125.83     19.15 o 
 -14   0   7      303.16      328.90     31.06 o 
 -13   0   7      496.49      471.89     24.86 o 
 -12   0   7       19.49       11.40      8.91 o 
 -11   0   7       14.33       10.07      6.70 o 
 -10   0   7       90.44       73.44      9.94 o 
  -9   0   7        1.25        0.00      7.70 o 
  -8   0   7      998.69      997.23     27.43 o 
  -7   0   7      216.17      197.01     11.96 o 
  -6   0   7      294.15      276.63     12.91 o 
  -5   0   7     1223.23     1144.78     24.98 o 
  -4   0   7      705.48      733.77     28.28 o 
  -3   0   7     1073.66     1175.95     35.09 o 
  -2   0   7       55.97       39.20      5.37 o 
  -1   0   7     2289.49     2552.65     45.89 o 
   0   0   7      283.31      341.80     11.55 o 
   1   0   7    10820.38    11360.76    103.22 o 
   2   0   7      190.49      187.62     12.72 o 
   3   0   7       43.74       43.57      5.32 o 
   4   0   7     2918.33     2965.94     49.34 o 
   5   0   7      694.58      690.46     22.19 o 
   6   0   7      571.99      544.05     29.88 o 
   7   0   7     4973.90     5244.13    114.08 o 
   8   0   7        1.18        0.00      8.61 o 
   9   0   7      450.79      376.98     28.08 o 
  10   0   7        7.55        7.94      9.66 o 
  11   0   7       23.02        8.35      9.90 o 
  12   0   7       54.45       33.95     13.31 o 
 -13   1   7       10.87        0.00      8.80 o 
 -12   1   7       83.19       64.62     13.31 o 
 -11   1   7      187.39      133.13     12.70 o 
 -10   1   7      411.50      407.94     19.88 o 
  -9   1   7       13.52        3.77      5.94 o 
  -8   1   7        0.51        2.46      7.80 o 
  -7   1   7       18.52        6.29      5.84 o 
  -6   1   7      330.79      305.03     14.03 o 
  -5   1   7      413.81      393.58     28.54 o 
  -4   1   7     3550.30     3370.55     72.10 o 
  -3   1   7      396.93      368.99     19.56 o 
  -2   1   7     1080.48     1107.46     23.77 o 
  -1   1   7      122.55      154.59      8.87 o 
   0   1   7      894.55      937.62     21.57 o 
   1   1   7      424.49      410.64     11.57 o 
   2   1   7     1074.91     1065.99     19.99 o 
   3   1   7      907.86      953.41     19.49 o 
   4   1   7       88.00      103.83      8.69 o 
   5   1   7      100.44       76.88     10.72 o 
   6   1   7      231.41      200.54     17.34 o 
   7   1   7       91.96       84.49     12.83 o 
   8   1   7       15.21       23.61     10.26 o 
   9   1   7      858.25      936.00     44.17 o 
  10   1   7      699.87      642.68     38.05 o 
  11   1   7      630.87      565.62     37.43 o 
  12   1   7        3.11        0.00     10.95 o 
 -13   2   7       32.92       30.67     10.47 o 
 -12   2   7      167.36      178.61     15.77 o 
 -11   2   7      526.88      526.08     33.25 o 
 -10   2   7        4.58        0.00      7.32 o 
  -9   2   7     1416.81     1426.61     36.84 o 
  -8   2   7      328.25      305.44     15.99 o 
  -7   2   7       65.76       38.99      6.95 o 
  -6   2   7     6936.26     6824.08     89.30 o 
  -5   2   7      624.39      635.75     28.93 o 
  -4   2   7      107.52       94.34     11.55 o 
  -3   2   7      982.29      944.50     32.65 o 
  -2   2   7      921.15      827.13     20.45 o 
  -1   2   7     2300.13     2266.93     35.84 o 
   0   2   7      170.20      149.34      6.57 o 
   1   2   7      540.04      508.10     12.47 o 
   2   2   7       97.39      137.02      7.09 o 
   3   2   7      170.70      148.96     11.74 o 
   4   2   7      591.02      546.38     52.67 o 
   5   2   7      557.50      572.56     27.58 o 
   6   2   7      659.32      686.36     32.12 o 
   7   2   7      210.70      206.42     19.26 o 
   8   2   7      358.85      361.77     26.01 o 
   9   2   7      408.18      359.02     17.40 o 
  10   2   7      342.60      363.43     18.15 o 
  11   2   7     1745.26     1729.44     65.81 o 
  12   2   7      244.75      195.41     23.64 o 
  13   2   7      308.82      269.57     28.12 o 
 -12   3   7       65.25       63.66     11.61 o 
 -11   3   7      129.51      122.34     13.26 o 
 -10   3   7      143.19      124.14     15.55 o 
  -9   3   7       98.06       90.77     10.80 o 
  -8   3   7       56.27       39.06      7.11 o 
  -7   3   7       45.73       27.88     18.46 o 
  -6   3   7     2294.97     2263.30     43.61 o 
  -5   3   7      100.24      105.28     14.18 o 
  -4   3   7     1308.18     1227.16     40.60 o 
  -3   3   7     3844.00     3789.19     78.82 o 
  -2   3   7     2472.96     2296.48     37.70 o 
  -1   3   7      557.89      553.05     22.38 o 
   0   3   7      269.08      297.24     12.47 o 
   1   3   7       11.19       15.64      2.82 o 
   2   3   7     1971.87     1992.77     23.74 o 
   3   3   7      171.28      164.88      6.43 o 
   4   3   7     4267.45     4384.14     58.06 o 
   5   3   7      919.03      976.29     21.98 o 
   6   3   7      352.06      361.31     12.98 o 
   7   3   7       68.00       67.76      6.40 o 
   8   3   7     2519.00     2531.14     54.93 o 
   9   3   7       21.38       11.07     10.33 o 
  10   3   7      141.12       94.27     10.36 o 
  11   3   7       58.44       49.93      8.87 o 
  12   3   7      113.79       82.63     15.97 o 
  13   3   7       77.52       55.69     14.83 o 
 -12   4   7       29.83       18.48     12.93 o 
 -11   4   7      119.03      106.70     12.81 o 
 -10   4   7      505.66      513.27     24.20 o 
  -9   4   7      274.81      238.95     16.19 o 
  -8   4   7       35.68       38.60      8.30 o 
  -7   4   7       94.29       94.76     10.47 o 
  -6   4   7       17.73       17.79     11.70 o 
  -5   4   7      815.92      841.88     34.63 o 
  -4   4   7      448.75      414.89     23.55 o 
  -3   4   7     2145.82     2107.44     54.84 o 
  -2   4   7       30.16       32.74      7.80 o 
  -1   4   7     1652.18     1719.57     31.39 o 
   0   4   7     7677.72     7612.42     73.43 o 
   1   4   7      435.46      455.17      9.68 o 
   2   4   7     2470.64     2601.10     28.43 o 
   3   4   7        6.34       13.06      2.93 o 
   4   4   7      370.07      371.67     13.32 o 
   5   4   7      301.17      284.05     12.29 o 
   6   4   7     1008.31     1035.23     27.05 o 
   7   4   7      482.77      436.99     38.59 o 
   8   4   7      795.02      797.54     20.35 o 
   9   4   7      524.75      525.68     28.49 o 
  10   4   7      267.34      271.61     21.41 o 
  11   4   7       35.57       33.65     11.37 o 
  12   4   7      155.34      122.11     17.30 o 
  13   4   7      166.69      191.93     21.67 o 
 -11   5   7      343.70      338.28     30.20 o 
 -10   5   7      245.65      224.56     16.55 o 
  -9   5   7      238.47      189.49     15.18 o 
  -8   5   7      963.08      954.35     30.49 o 
  -7   5   7       37.37       23.53      7.08 o 
  -6   5   7      334.40      297.81     15.96 o 
  -5   5   7      178.93      165.73     16.32 o 
  -4   5   7     2091.74     2034.01     57.01 o 
  -3   5   7     1913.77     1948.10     53.74 o 
  -2   5   7     2658.64     2726.08     58.12 o 
  -1   5   7      702.23      624.85     24.92 o 
   0   5   7       65.63       45.97      5.05 o 
   1   5   7       48.60       31.60      2.98 o 
   2   5   7     4310.81     4245.23     61.22 o 
   3   5   7     1711.11     1739.67     21.78 o 
   4   5   7      408.68      399.20     14.48 o 
   5   5   7       13.28       13.02      4.83 o 
   6   5   7      266.87      269.73     36.98 o 
   7   5   7      218.60      214.10     14.53 o 
   8   5   7     1221.87     1274.02     36.92 o 
   9   5   7      460.17      445.97     16.41 o 
  10   5   7       18.90        3.96      8.19 o 
  11   5   7       96.29       81.56     14.57 o 
  12   5   7      957.96     1029.53     46.49 o 
  13   5   7       69.06       35.71     11.33 o 
  14   5   7       28.70       52.04     16.18 o 
 -10   6   7      249.75      248.67     18.68 o 
  -9   6   7       58.56       36.11      8.14 o 
  -8   6   7      150.61       91.33     19.28 o 
  -7   6   7       41.90       41.02     16.63 o 
  -6   6   7       71.48       58.23     10.72 o 
  -5   6   7      240.62      233.83     14.38 o 
  -4   6   7     1390.26     1420.71     47.14 o 
  -3   6   7      445.23      402.29     12.88 o 
  -2   6   7      183.77      163.35     11.16 o 
  -1   6   7     2384.13     2256.21     37.68 o 
   0   6   7      678.74      702.94     13.75 o 
   1   6   7      227.44      246.75     12.45 o 
   2   6   7     7857.82     7887.62     74.39 o 
   3   6   7      404.93      465.14     12.23 o 
   4   6   7     5038.30     5147.54    155.65 o 
   5   6   7      201.21      186.08     10.34 o 
   6   6   7        3.41        0.00      7.15 o 
   7   6   7      105.34      109.77     11.47 o 
   8   6   7      749.23      829.05     30.83 o 
   9   6   7      626.12      593.52     27.64 o 
  10   6   7      481.41      459.03     28.85 o 
  11   6   7       90.67       69.91     14.75 o 
  12   6   7      959.48      936.27     45.07 o 
  13   6   7        1.94        1.89      9.88 o 
  14   6   7       63.03       26.25     12.78 o 
  15   6   7       23.13       44.22     15.83 o 
  -9   7   7      907.49      944.47     33.58 o 
  -8   7   7        1.66        0.00      8.75 o 
  -7   7   7      498.62      514.39     24.33 o 
  -6   7   7       35.48       21.56      8.59 o 
  -5   7   7     1339.26     1321.57     46.17 o 
  -4   7   7      432.51      386.36     24.67 o 
  -3   7   7      180.97      171.99      8.30 o 
  -2   7   7      475.01      508.91     20.20 o 
  -1   7   7      123.16      112.62     14.47 o 
   0   7   7      217.65      183.46      9.67 o 
   1   7   7     3184.80     3025.38     34.21 o 
   2   7   7       96.70      107.66     10.51 o 
   3   7   7      307.01      325.09      9.96 o 
   4   7   7      297.91      300.53     21.53 o 
   5   7   7      935.04      910.01     28.50 o 
   6   7   7        1.24        0.00     10.93 o 
   7   7   7      786.17      758.41     31.15 o 
   8   7   7      707.07      757.66     31.51 o 
   9   7   7      641.11      672.30     29.20 o 
  10   7   7       28.74       21.15      4.25 o 
  11   7   7      587.12      606.86     35.42 o 
  12   7   7       31.51       12.10     10.74 o 
  13   7   7       60.60       38.71     13.98 o 
  14   7   7      367.83      372.17     31.26 o 
  15   7   7       75.24       80.07     17.27 o 
  -8   8   7      638.05      750.37     45.33 o 
  -7   8   7      161.13      128.10     13.29 o 
  -6   8   7      209.71      179.46     14.34 o 
  -5   8   7      494.17      504.78     21.95 o 
  -4   8   7        2.52        0.00      8.43 o 
  -3   8   7      264.78      234.49     14.00 o 
  -2   8   7      743.41      771.54     24.59 o 
  -1   8   7       66.90       53.32     11.61 o 
   0   8   7      818.09      811.08     20.41 o 
   1   8   7      820.13      807.57     22.02 o 
   2   8   7      262.60      235.19     18.07 o 
   3   8   7      835.37      800.47     22.46 o 
   4   8   7     2420.95     2405.97     78.75 o 
   5   8   7      219.07      190.19     12.37 o 
   6   8   7     2397.72     2465.50     78.50 o 
   7   8   7      262.66      229.43     18.73 o 
   8   8   7        8.51        0.00      9.65 o 
   9   8   7      651.66      704.29     32.39 o 
  10   8   7      133.91      112.18      9.89 o 
  11   8   7        0.78        4.00      6.87 o 
  12   8   7      555.66      571.29     35.87 o 
  13   8   7       59.60       29.61     12.49 o 
  14   8   7      241.00      219.12     25.31 o 
  15   8   7      107.65       80.05     18.55 o 
  -7   9   7        8.02       10.41     11.73 o 
  -6   9   7       15.03       19.25     17.79 o 
  -5   9   7        4.79        0.00      8.56 o 
  -4   9   7      542.58      510.99     29.59 o 
  -3   9   7      610.06      634.91     23.30 o 
  -2   9   7      139.68      130.88      8.51 o 
  -1   9   7      161.78      147.45     17.69 o 
   0   9   7      451.37      425.67     27.15 o 
   1   9   7       44.35       44.77      5.93 o 
   2   9   7      454.74      468.42     21.03 o 
   3   9   7     2297.65     2491.90     45.91 o 
   4   9   7      240.39      180.02     13.36 o 
   5   9   7      487.07      467.90     50.82 o 
   6   9   7       92.68       75.68      7.69 o 
   7   9   7      311.36      320.68     23.33 o 
   8   9   7      436.48      501.13     28.11 o 
   9   9   7      274.24      242.26     19.86 o 
  10   9   7      257.51      212.02     13.76 o 
  11   9   7      120.24      100.38     10.33 o 
  12   9   7       63.13       64.28     10.97 o 
  13   9   7      682.73      628.48     39.64 o 
  14   9   7        1.43        4.02     12.43 o 
  15   9   7      320.09      285.62     30.53 o 
  -6  10   7      297.05      252.27     27.74 o 
  -5  10   7      331.01      318.00     28.85 o 
  -4  10   7       16.68       14.08     10.29 o 
  -3  10   7       17.13       10.21      6.74 o 
  -2  10   7       72.85       71.10     13.33 o 
  -1  10   7      115.88       91.96     10.41 o 
   0  10   7       29.41       12.67     11.50 o 
   1  10   7        3.71        0.00     11.77 o 
   2  10   7        2.27       18.72     12.18 o 
   3  10   7     1630.90     1709.15     34.79 o 
   4  10   7        2.33       10.31      5.31 o 
   5  10   7      849.81      873.84     39.40 o 
   6  10   7      145.63      133.90     15.71 o 
   7  10   7      510.40      536.07     30.83 o 
   8  10   7      381.82      384.39     26.47 o 
   9  10   7      452.99      452.69     28.71 o 
  10  10   7       13.01        1.83      6.33 o 
  11  10   7      114.10       94.65     33.33 o 
  12  10   7      733.96      730.14     38.31 o 
  13  10   7     1003.37     1062.73     52.72 o 
  14  10   7      118.68       57.40     16.62 o 
  -5  11   7       99.96       81.08     17.55 o 
  -4  11   7       37.70       31.18     14.37 o 
  -3  11   7       64.34       69.62     15.96 o 
  -2  11   7       42.36       44.98      8.97 o 
  -1  11   7       19.54       24.68      8.40 o 
   0  11   7        8.01        0.00     10.80 o 
   1  11   7      162.58      151.64     18.44 o 
   2  11   7        2.76        4.08     10.74 o 
   3  11   7      320.73      319.28     25.44 o 
   4  11   7       73.46       42.55     12.08 o 
   5  11   7        2.64        7.21     11.07 o 
   6  11   7      305.64      303.24     25.59 o 
   7  11   7     1133.33     1205.04     48.89 o 
   8  11   7     1907.93     2153.83     68.13 o 
   9  11   7     1467.55     1659.90     58.96 o 
  10  11   7      804.21      868.52     42.42 o 
  11  11   7       99.05       68.64      9.85 o 
  12  11   7        0.15        0.00      8.26 o 
  13  11   7      279.26      243.54     23.80 o 
  -3  12   7      575.69      593.60     39.86 o 
  -2  12   7        2.78        0.00     13.34 o 
  -1  12   7      211.82      173.68     20.42 o 
   0  12   7      127.82      113.66     12.15 o 
   1  12   7        1.00        7.53     10.93 o 
   2  12   7      624.83      650.98     37.34 o 
   3  12   7      490.26      502.08     33.57 o 
   4  12   7       54.00       43.31     12.75 o 
   5  12   7      244.95      222.86     22.33 o 
   6  12   7       13.92        0.00     12.28 o 
   7  12   7      591.50      584.07     34.89 o 
   8  12   7      370.31      391.21     29.67 o 
   9  12   7      116.40      108.74     17.30 o 
  10  12   7      307.10      280.54     24.51 o 
  11  12   7     1047.37     1151.85     56.42 o 
  12  12   7      273.62      257.02     17.47 o 
  13  12   7       16.98        9.72     11.39 o 
  -1  13   7      243.03      191.42     24.38 o 
   0  13   7       20.43        9.26     13.06 o 
   1  13   7      265.24      226.59     24.55 o 
   2  13   7        4.13        8.44     12.24 o 
   3  13   7      557.56      612.28     38.20 o 
   4  13   7      716.34      750.00     42.05 o 
   5  13   7        5.28        2.59     11.21 o 
   6  13   7        5.80        5.60     11.16 o 
   7  13   7       67.00       60.00     13.64 o 
   8  13   7        6.88        0.00     11.49 o 
   9  13   7      501.73      522.21     36.10 o 
  10  13   7      108.32       69.59     15.47 o 
  11  13   7        6.25        1.43     11.40 o 
  12  13   7       25.87       10.37     12.41 o 
  13  13   7      455.35      465.05     24.45 o 
  14  13   7       25.37       51.44     16.00 o 
   0  14   7       42.59       26.88     15.59 o 
   1  14   7      366.88      341.80     30.43 o 
   2  14   7       52.62       62.24     16.55 o 
   3  14   7       13.79        0.00     13.71 o 
   4  14   7      704.48      789.48     44.91 o 
   5  14   7      187.69      157.79     21.69 o 
   6  14   7       69.99       59.39     15.99 o 
   7  14   7      248.21      222.95     24.66 o 
   8  14   7        9.30        0.00     14.15 o 
   9  14   7       54.06       59.76     16.89 o 
  10  14   7     1000.54     1205.69     56.24 o 
  11  14   7      105.15       81.36     17.48 o 
  12  14   7      738.67      784.19     46.43 o 
  13  14   7      259.41      287.03     27.96 o 
  14  14   7      107.24      134.08     16.04 o 
   1  15   7      317.31      324.19     31.50 o 
   2  15   7       23.03       18.24     17.75 o 
   3  15   7      447.53      557.06     39.71 o 
   4  15   7        0.54        1.89     14.06 o 
   5  15   7       36.49       11.06     13.99 o 
   6  15   7       93.74       73.15     19.32 o 
   7  15   7      340.24      344.42     31.64 o 
   8  15   7      112.23      118.49     21.36 o 
   9  15   7       51.89       38.80     17.43 o 
  10  15   7      206.78      247.77     28.88 o 
  11  15   7      114.19       67.06     19.24 o 
  12  15   7       10.95        6.73     14.06 o 
   4  16   7      590.52      595.31     43.52 o 
   5  16   7        0.46        6.88     16.70 o 
   6  16   7        0.52        0.00     17.40 o 
   7  16   7       48.86       44.93     18.71 o 
 -11 -12   8       46.82        0.60     12.67 o 
 -10 -12   8      711.62      801.84     47.14 o 
  -9 -12   8      859.99      946.35     36.68 o 
  -8 -12   8        3.32        1.14      8.00 o 
  -7 -12   8       25.30       15.98      8.11 o 
 -10 -11   8       46.13       21.41      8.88 o 
  -9 -11   8        2.87        0.13      8.61 o 
  -8 -11   8       14.23        0.00      7.54 o 
  -7 -11   8      498.15      476.24     32.73 o 
  -6 -11   8      280.89      269.63     18.87 o 
  -5 -11   8       30.21       25.09     13.50 o 
  -4 -11   8        9.33       25.57     13.17 o 
  -3 -11   8      166.60      173.40     24.33 o 
 -12 -10   8       16.19       28.28     14.61 o 
 -11 -10   8        1.56        0.00     14.06 o 
 -10 -10   8      950.39     1007.93     35.27 o 
  -9 -10   8      340.75      314.51     19.54 o 
  -8 -10   8      399.63      389.12     18.08 o 
  -7 -10   8      819.66      843.61     25.05 o 
  -6 -10   8        1.73        0.00      5.48 o 
  -5 -10   8       35.23       21.92      7.10 o 
  -4 -10   8      971.54      982.49     33.23 o 
  -3 -10   8      480.77      472.65     35.36 o 
  -2 -10   8       72.81       64.23     15.04 o 
  -1 -10   8       24.02       15.13     12.76 o 
 -14  -9   8      136.57      152.90     23.84 o 
 -13  -9   8       74.24       80.43     17.10 o 
 -12  -9   8      178.78      154.76     15.78 o 
 -11  -9   8        2.61        3.81      7.75 o 
 -10  -9   8      264.89      246.28     17.28 o 
  -9  -9   8      106.28       84.60     10.13 o 
  -8  -9   8        0.55        2.07      6.05 o 
  -7  -9   8     1385.75     1493.10     51.99 o 
  -6  -9   8        9.07        0.64      5.53 o 
  -5  -9   8       34.65       23.80      8.60 o 
  -4  -9   8     1152.35     1291.52     29.57 o 
  -3  -9   8      294.48      279.83     30.00 o 
  -2  -9   8        1.65        1.38      9.08 o 
  -1  -9   8      284.09      269.18     18.08 o 
   0  -9   8        5.02        7.32     10.97 o 
   1  -9   8       76.66       92.13     17.58 o 
 -14  -8   8      327.61      313.17     31.69 o 
 -13  -8   8      764.52      855.01     47.15 o 
 -12  -8   8       62.84       74.58     16.14 o 
 -11  -8   8      945.35     1097.22     48.32 o 
 -10  -8   8      433.05      376.57     30.32 o 
  -9  -8   8     1085.03     1206.05     27.97 o 
  -8  -8   8      480.50      499.97     22.28 o 
  -7  -8   8     1105.74     1166.68     27.63 o 
  -6  -8   8     1217.79     1307.81     29.21 o 
  -5  -8   8     1023.60     1060.60     25.53 o 
  -4  -8   8     1065.51     1086.85     25.94 o 
  -3  -8   8      547.76      561.29     24.96 o 
  -2  -8   8      258.97      259.64     16.56 o 
  -1  -8   8     1055.37     1152.50     35.11 o 
   0  -8   8       20.23       12.89      8.32 o 
   1  -8   8      436.85      399.86     31.53 o 
   2  -8   8     1378.64     1634.95     67.53 o 
 -14  -7   8        4.82        0.00     12.62 o 
 -13  -7   8      217.29      211.42     25.06 o 
 -12  -7   8        7.34        3.16      9.90 o 
 -11  -7   8     1421.46     1606.25     60.26 o 
 -10  -7   8      658.55      718.33     37.44 o 
  -9  -7   8      517.27      503.46     23.14 o 
  -8  -7   8      473.69      483.38     19.49 o 
  -7  -7   8       12.65        5.05      5.82 o 
  -6  -7   8      713.35      713.86     20.43 o 
  -5  -7   8      733.03      726.04     20.31 o 
  -4  -7   8      180.92      156.42      9.46 o 
  -3  -7   8       15.03        9.30      4.36 o 
  -2  -7   8      194.17      177.72     14.80 o 
  -1  -7   8      280.79      250.98     15.61 o 
   0  -7   8      695.43      718.72     26.72 o 
   1  -7   8      165.97      141.86     15.64 o 
   2  -7   8       77.79       72.24     10.55 o 
   3  -7   8      654.15      665.36     38.71 o 
   4  -7   8       18.71       23.61     12.13 o 
 -14  -6   8      469.35      488.10     37.98 o 
 -13  -6   8        2.96        0.00     12.96 o 
 -12  -6   8      315.56      319.43     28.42 o 
 -11  -6   8     1637.56     1871.36     65.42 o 
 -10  -6   8      260.82      210.85     21.52 o 
  -9  -6   8     1065.93     1101.10     43.08 o 
  -8  -6   8     2232.49     2466.94     45.86 o 
  -7  -6   8     1220.79     1245.93     46.97 o 
  -6  -6   8       40.92       38.68      9.77 o 
  -5  -6   8     2573.94     2764.04     38.92 o 
  -4  -6   8       14.45       11.92      5.32 o 
  -3  -6   8      847.27      867.36     20.99 o 
  -2  -6   8     2836.27     3060.72     48.56 o 
  -1  -6   8      724.79      784.08     19.77 o 
   0  -6   8        1.94        2.14      8.23 o 
   1  -6   8     1412.16     1525.12     32.12 o 
   2  -6   8      284.83      271.85     17.25 o 
   3  -6   8     2198.13     2408.55     75.35 o 
   4  -6   8       14.18        0.00      8.41 o 
   5  -6   8       14.94        6.03     10.12 o 
   6  -6   8      407.15      402.47     32.76 o 
 -14  -5   8       30.54       25.40     13.50 o 
 -13  -5   8       48.18       40.12     11.82 o 
 -12  -5   8        4.18       13.26     11.05 o 
 -11  -5   8     1051.10     1062.87     48.00 o 
 -10  -5   8        0.46        9.51      8.89 o 
  -9  -5   8      174.19      155.95     17.32 o 
  -8  -5   8      257.84      256.11     32.87 o 
  -7  -5   8       65.28       48.69     10.81 o 
  -6  -5   8      257.00      256.33     17.76 o 
  -5  -5   8       28.54       28.07      5.52 o 
  -4  -5   8      539.31      491.74     23.46 o 
  -3  -5   8       34.44       26.68      4.31 o 
  -2  -5   8       15.49       14.73      4.39 o 
  -1  -5   8      151.02      146.42      8.25 o 
   0  -5   8      874.15      862.10     21.09 o 
   1  -5   8     1655.39     1757.50     28.23 o 
   2  -5   8      749.05      753.91     18.23 o 
   3  -5   8      104.01       84.12     14.05 o 
   4  -5   8     1552.69     1619.48     59.83 o 
   5  -5   8       12.26       20.37     10.55 o 
   6  -5   8      257.48      229.96     24.18 o 
   7  -5   8       60.53       35.50     13.24 o 
   8  -5   8        1.09        0.00     10.66 o 
 -14  -4   8      338.50      325.20     31.03 o 
 -13  -4   8      459.48      515.75     36.97 o 
 -12  -4   8     1720.39     1872.26     68.03 o 
 -11  -4   8      352.01      348.03     27.49 o 
 -10  -4   8      226.78      261.48     23.16 o 
  -9  -4   8     2130.52     2295.58     67.88 o 
  -8  -4   8     3994.69     4301.82     62.07 o 
  -7  -4   8      385.54      408.28     52.87 o 
  -6  -4   8      469.40      449.25     27.09 o 
  -5  -4   8       74.74       76.92      7.17 o 
  -4  -4   8        6.03        6.24      3.70 o 
  -3  -4   8     2540.03     2619.77     35.19 o 
  -2  -4   8      899.53      910.09     18.03 o 
  -1  -4   8     3230.57     3292.03     42.80 o 
   0  -4   8        2.62        1.47      2.89 o 
   1  -4   8      449.34      455.64     13.20 o 
   2  -4   8     2554.16     2799.87     45.99 o 
   3  -4   8      518.61      519.61     20.38 o 
   4  -4   8      394.34      369.67     26.81 o 
   5  -4   8     3174.69     3685.76     96.68 o 
   6  -4   8      119.07       78.70     14.95 o 
   7  -4   8      205.33      212.58     23.54 o 
   8  -4   8      596.96      652.04     40.95 o 
 -14  -3   8       36.00       46.27     15.78 o 
 -13  -3   8       43.89       58.21     15.97 o 
 -12  -3   8      538.41      564.77     36.70 o 
 -11  -3   8       17.67        6.49      9.48 o 
 -10  -3   8       87.78       73.16      8.71 o 
  -9  -3   8     2468.64     2521.52     46.26 o 
  -8  -3   8      545.90      547.75     19.13 o 
  -7  -3   8       73.97       53.52      4.74 o 
  -6  -3   8      346.52      316.75     18.14 o 
  -5  -3   8      410.48      387.93     13.78 o 
  -4  -3   8      166.34      149.14      8.93 o 
  -3  -3   8      130.25      125.42      6.97 o 
  -2  -3   8       82.91       89.35      6.83 o 
  -1  -3   8      160.53      162.83      6.65 o 
   0  -3   8     3159.51     3216.06     27.82 o 
   1  -3   8       15.26        6.61      2.66 o 
   2  -3   8       59.70       61.44      6.31 o 
   3  -3   8      678.64      695.36     19.23 o 
   4  -3   8      412.31      437.75     18.83 o 
   5  -3   8     1518.61     1617.08     38.26 o 
   6  -3   8       57.24       40.19     10.67 o 
   7  -3   8       34.05       34.98     13.15 o 
   8  -3   8      774.87      825.17     45.21 o 
   9  -3   8      427.99      428.54     33.57 o 
 -14  -2   8      974.25     1090.91     55.85 o 
 -13  -2   8      402.98      402.59     22.34 o 
 -12  -2   8      427.30      457.39     32.66 o 
 -11  -2   8      123.23      107.23     11.87 o 
 -10  -2   8      206.81      208.57     14.83 o 
  -9  -2   8     2010.77     2151.35     42.87 o 
  -8  -2   8     5522.96     5719.52     78.17 o 
  -7  -2   8      428.99      414.02     15.46 o 
  -6  -2   8     1474.24     1485.63     36.04 o 
  -5  -2   8      162.68      143.63      6.83 o 
  -4  -2   8       65.79       56.74      4.10 o 
  -3  -2   8     1493.02     1475.24     28.15 o 
  -2  -2   8     7960.04     8200.75     78.59 o 
  -1  -2   8     5136.03     5369.05     49.53 o 
   0  -2   8      801.25      858.10     13.88 o 
   1  -2   8      135.06      121.60      4.89 o 
   2  -2   8      231.17      230.24     10.68 o 
   3  -2   8     1976.88     2118.80     35.02 o 
   4  -2   8      177.03      154.41     11.55 o 
   5  -2   8        9.93        5.30      4.72 o 
   6  -2   8      240.50      245.87     18.42 o 
   7  -2   8     1453.34     1564.08     39.44 o 
   8  -2   8      406.04      395.72     30.05 o 
   9  -2   8      848.66      791.18     45.03 o 
  10  -2   8        3.31        0.51     10.91 o 
 -14  -1   8      240.03      226.23     25.47 o 
 -13  -1   8      317.25      282.08     19.73 o 
 -12  -1   8        2.73        2.62     13.48 o 
 -11  -1   8      486.51      480.79     22.21 o 
 -10  -1   8     1641.34     1641.28     45.65 o 
  -9  -1   8       53.54       42.39      7.37 o 
  -8  -1   8       81.48       72.23     13.35 o 
  -7  -1   8      786.38      746.73     21.81 o 
  -6  -1   8        2.13        7.57      2.92 o 
  -5  -1   8     2904.39     2811.43     39.65 o 
  -4  -1   8     1068.27     1040.52     21.77 o 
  -3  -1   8      978.76      936.63     20.89 o 
  -2  -1   8     2775.00     2762.83     30.69 o 
  -1  -1   8      305.38      267.21      9.56 o 
   0  -1   8      469.23      478.00     11.20 o 
   1  -1   8     3074.37     3047.46     40.95 o 
   2  -1   8      375.42      395.42     13.28 o 
   3  -1   8     1847.10     1885.12     31.78 o 
   4  -1   8        2.14        0.00      5.66 o 
   5  -1   8       11.09       14.21      5.65 o 
   6  -1   8      456.28      459.78     19.51 o 
   7  -1   8     2892.67     3085.16     58.42 o 
   8  -1   8        1.01        4.22      5.84 o 
   9  -1   8      649.90      617.77     38.74 o 
  10  -1   8      128.94      122.02     19.30 o 
 -14   0   8      224.98      245.08     27.32 o 
 -13   0   8      446.93      448.13     29.05 o 
 -12   0   8     1459.31     1646.36     44.69 o 
 -11   0   8      154.93      146.60     13.59 o 
 -10   0   8      344.72      345.52     18.50 o 
  -9   0   8      181.55      169.01     28.13 o 
  -8   0   8      593.33      555.46     20.80 o 
  -7   0   8     5841.43     5851.03     79.86 o 
  -6   0   8     1549.77     1494.59     31.59 o 
  -5   0   8       40.50       31.47      5.74 o 
  -4   0   8    11309.83    11106.56    178.51 o 
  -3   0   8     1371.76     1341.97     39.60 o 
  -2   0   8     7408.91     6976.55     69.82 o 
  -1   0   8        3.42        4.03      3.40 o 
   0   0   8      718.38      648.01     15.87 o 
   1   0   8     4985.16     5131.49     57.25 o 
   2   0   8     2421.37     2499.26     36.00 o 
   3   0   8     1789.13     1786.38     30.24 o 
   4   0   8     1321.80     1315.87     31.70 o 
   5   0   8      679.17      607.21     21.84 o 
   6   0   8      194.62      168.35     12.14 o 
   7   0   8     2871.47     2966.74     56.47 o 
   8   0   8      103.85      122.50     17.50 o 
   9   0   8      655.50      734.43     41.17 o 
  10   0   8     1745.05     1802.10     69.93 o 
  11   0   8       45.47       39.53     13.30 o 
 -13   1   8        5.69        0.00      9.54 o 
 -12   1   8        0.60        0.00     10.34 o 
 -11   1   8       71.16       44.26     11.44 o 
 -10   1   8        4.81        0.08     10.73 o 
  -9   1   8      806.80      763.99     26.24 o 
  -8   1   8      757.20      731.05     24.57 o 
  -7   1   8     1301.16     1322.56     31.96 o 
  -6   1   8     1313.57     1295.95     51.18 o 
  -5   1   8      806.82      739.91     31.88 o 
  -4   1   8      790.60      774.90     31.07 o 
  -3   1   8     4544.96     4479.75     88.30 o 
  -2   1   8     2196.31     2131.59     37.42 o 
  -1   1   8      537.61      514.17     13.36 o 
   0   1   8      559.66      552.59     14.15 o 
   1   1   8     4618.06     4711.36     52.90 o 
   2   1   8       45.51       42.30      6.96 o 
   3   1   8       46.26       46.86      5.51 o 
   4   1   8      139.73      146.19     11.58 o 
   5   1   8     2830.67     2968.23     52.23 o 
   6   1   8     1078.96     1112.93     44.32 o 
   7   1   8      546.35      512.32     30.85 o 
   8   1   8      151.25      156.22     17.90 o 
   9   1   8      304.56      267.28     24.53 o 
  10   1   8      160.91      112.50     17.98 o 
  11   1   8       51.31       24.59     11.72 o 
  12   1   8       90.12       82.63     17.10 o 
 -13   2   8      815.99      915.60     50.74 o 
 -12   2   8        7.98        8.87     11.83 o 
 -11   2   8      826.84      924.06     36.68 o 
 -10   2   8      176.48      166.11     20.33 o 
  -9   2   8      224.74      208.88     24.39 o 
  -8   2   8     1333.93     1415.69     35.69 o 
  -7   2   8       18.66       17.03     18.71 o 
  -6   2   8     3654.74     3619.40     78.59 o 
  -5   2   8     2193.04     2220.99     59.74 o 
  -4   2   8      467.60      378.69     22.31 o 
  -3   2   8     5204.89     4445.60    421.53 o 
  -2   2   8      521.11      467.65     16.12 o 
  -1   2   8      380.78      272.28     16.85 o 
   0   2   8    18173.68    17995.70    152.51 o 
   1   2   8     4305.47     4724.75     51.92 o 
   2   2   8      546.13      511.17     13.90 o 
   3   2   8    10984.26    11381.39    106.06 o 
   4   2   8     4636.62     4781.60     62.60 o 
   5   2   8      339.13      345.60     22.73 o 
   6   2   8     1658.22     1760.93     55.41 o 
   7   2   8       96.90       92.39     12.95 o 
   8   2   8     1544.50     1493.60     54.61 o 
   9   2   8     1685.14     1704.07     61.87 o 
  10   2   8      630.36      590.53     37.09 o 
  11   2   8        2.55        0.00     11.49 o 
  12   2   8       18.13       17.49     11.24 o 
 -12   3   8       43.78       58.58     11.70 o 
 -11   3   8       21.71       28.59      8.75 o 
 -10   3   8      456.74      474.49     22.94 o 
  -9   3   8       24.02       10.46     10.30 o 
  -8   3   8       34.11       15.36      6.78 o 
  -7   3   8       37.68       40.50      7.69 o 
  -6   3   8      366.82      355.46     17.06 o 
  -5   3   8     3149.83     3157.23     76.23 o 
  -4   3   8      523.20      524.75     26.46 o 
  -3   3   8       92.11       37.46     27.52 o 
  -2   3   8      332.60      321.49     13.29 o 
  -1   3   8      349.88      319.24     12.53 o 
   0   3   8     1518.75     1525.01     32.88 o 
   1   3   8     1004.27      934.38     17.95 o 
   2   3   8      501.18      524.67     13.80 o 
   3   3   8     8522.16     8842.22     73.33 o 
   4   3   8     1030.69     1057.29     20.37 o 
   5   3   8      573.18      545.92     16.82 o 
   6   3   8     4570.98     4737.94     81.64 o 
   7   3   8       12.26        9.97      8.06 o 
   8   3   8      181.09      205.54     20.17 o 
   9   3   8     1075.81     1096.62     47.93 o 
  10   3   8      737.28      699.53     39.34 o 
  11   3   8       84.39       59.37     13.54 o 
  12   3   8      473.79      463.03     35.52 o 
 -11   4   8      262.22      279.41     19.21 o 
 -10   4   8        6.92        0.00     17.59 o 
  -9   4   8      121.70      119.02     15.82 o 
  -8   4   8      199.69      185.33     13.50 o 
  -7   4   8     7050.25     7511.14    103.65 o 
  -6   4   8     2606.31     2708.02     94.49 o 
  -5   4   8      184.34      148.76     15.89 o 
  -4   4   8      982.38      963.25     37.62 o 
  -3   4   8      711.30      613.18     28.95 o 
  -2   4   8       90.56       84.36      7.28 o 
  -1   4   8     6698.55     6350.04     76.51 o 
   0   4   8      833.66      816.56     16.84 o 
   1   4   8      238.44      212.09      8.20 o 
   2   4   8     2330.52     2250.48     26.63 o 
   3   4   8      569.79      532.99     12.11 o 
   4   4   8     5060.41     5227.53     68.55 o 
   5   4   8      264.03      285.16     12.72 o 
   6   4   8     2583.63     2689.83     54.14 o 
   7   4   8      308.76      321.46     13.53 o 
   8   4   8      799.21      811.57     38.34 o 
   9   4   8      897.00      891.05     41.80 o 
  10   4   8      918.03      900.32     44.45 o 
  11   4   8      762.07      749.43     28.28 o 
  12   4   8      499.66      439.63     22.72 o 
  13   4   8       25.58       33.23     13.20 o 
 -11   5   8        0.67        2.29     12.49 o 
 -10   5   8      347.46      330.47     20.50 o 
  -9   5   8        0.40        0.19     19.69 o 
  -8   5   8       99.57       90.15     10.57 o 
  -7   5   8       42.90       16.06      8.07 o 
  -6   5   8       25.62       24.87      6.49 o 
  -5   5   8       37.20       29.24      9.51 o 
  -4   5   8     3660.55     3576.95     83.52 o 
  -3   5   8       56.55       60.28     10.61 o 
  -2   5   8     1067.23     1062.75     38.65 o 
  -1   5   8      189.77      150.42      8.47 o 
   0   5   8       84.59       98.81      6.77 o 
   1   5   8       40.73       40.87      3.69 o 
   2   5   8    10479.37    10458.34     82.31 o 
   3   5   8      475.38      442.80     10.94 o 
   4   5   8     1592.82     1691.02     32.44 o 
   5   5   8     5796.89     5984.79     88.23 o 
   6   5   8      263.54      254.41     12.51 o 
   7   5   8      108.61       93.97      8.60 o 
   8   5   8      106.12       80.56      7.73 o 
   9   5   8       44.72       37.19     10.04 o 
  10   5   8       88.65       68.80     15.18 o 
  11   5   8      309.68      287.11     17.59 o 
  12   5   8      111.35       95.99     15.55 o 
  13   5   8      801.49      789.85     37.88 o 
 -10   6   8       34.48        9.97     11.79 o 
  -9   6   8      287.87      266.06     18.61 o 
  -8   6   8      196.30      173.63     14.40 o 
  -7   6   8     2858.52     3054.50    103.72 o 
  -6   6   8       86.71       85.15     10.04 o 
  -5   6   8      293.59      262.68     21.45 o 
  -4   6   8      340.28      294.67     22.21 o 
  -3   6   8     1138.22     1116.66     41.62 o 
  -2   6   8      954.25      955.10     26.55 o 
  -1   6   8     2735.38     2595.60     33.10 o 
   0   6   8       56.61       49.26      4.66 o 
   1   6   8     1169.85     1133.25     19.67 o 
   2   6   8     2320.61     2245.30     25.75 o 
   3   6   8     3057.40     2921.92     52.11 o 
   4   6   8     2424.03     2459.07     40.92 o 
   5   6   8    10908.92    11550.91    130.12 o 
   6   6   8        7.34       13.23      5.70 o 
   7   6   8      976.17     1061.20     26.85 o 
   8   6   8     3122.45     3365.85    106.55 o 
   9   6   8       71.27       48.72      9.44 o 
  12   6   8       31.88       32.25     12.20 o 
  13   6   8       76.31       59.11     16.02 o 
  14   6   8      830.71      898.21     48.33 o 
  -9   7   8      109.78      114.28     13.58 o 
  -8   7   8      702.35      719.24     29.01 o 
  -7   7   8      409.21      405.66     20.97 o 
  -6   7   8      131.64      116.74     12.76 o 
  -5   7   8        3.91        8.70      8.68 o 
  -4   7   8     1067.56     1090.33     43.18 o 
  -3   7   8      685.95      693.89     32.96 o 
  -2   7   8      328.70      315.25     16.13 o 
  -1   7   8      520.27      489.49     13.09 o 
   0   7   8        4.73        1.96      4.34 o 
   1   7   8      205.79      171.82      7.23 o 
   2   7   8     1863.20     1929.66     22.69 o 
   3   7   8       32.79       20.39      3.95 o 
   4   7   8     1013.51     1029.55     69.26 o 
   5   7   8       14.22       16.86      5.04 o 
   6   7   8     1358.93     1394.93     55.39 o 
   7   7   8      804.28      826.78     77.07 o 
   8   7   8      221.52      180.55     12.26 o 
   9   7   8       50.67       41.09     10.36 o 
  10   7   8      286.10      285.11     20.00 o 
  12   7   8      289.33      271.25     24.99 o 
  13   7   8      924.61      944.07     48.05 o 
  14   7   8      295.47      267.51     28.38 o 
  15   7   8       33.24        2.05     13.07 o 
  -8   8   8     1731.81     1921.95     49.84 o 
  -7   8   8      300.62      287.06     19.23 o 
  -6   8   8      122.70      101.09     11.99 o 
  -5   8   8     3275.69     3527.64     90.38 o 
  -4   8   8       66.11       63.84     13.21 o 
  -3   8   8      670.37      635.02     32.09 o 
  -2   8   8     3595.79     3786.77     63.22 o 
  -1   8   8     1519.36     1581.15     53.13 o 
   0   8   8       32.20       25.14     10.81 o 
   1   8   8     2118.32     2207.32     93.50 o 
   2   8   8      167.96      159.35     10.58 o 
   3   8   8     2026.29     1994.64     28.34 o 
   4   8   8     3975.81     4037.65     87.02 o 
   5   8   8     1315.39     1383.66     29.97 o 
   6   8   8     2104.96     2076.75    100.41 o 
   7   8   8      751.07      784.89     49.74 o 
   8   8   8      513.86      506.19     27.62 o 
   9   8   8      580.23      551.10     29.17 o 
  10   8   8      514.03      532.74     28.05 o 
  14   8   8       10.35        7.57     12.12 o 
  -7   9   8       73.52       85.92     17.31 o 
  -6   9   8       18.93        8.99      9.94 o 
  -5   9   8      623.94      614.74     30.40 o 
  -4   9   8      170.61      150.88     18.06 o 
  -3   9   8       49.34       43.56      9.08 o 
  -2   9   8     1185.92     1242.24     40.80 o 
  -1   9   8       70.88       64.85     14.06 o 
   0   9   8      339.28      278.03     60.36 o 
   1   9   8     1771.09     1832.02    115.17 o 
   2   9   8      575.74      568.66     18.94 o 
   3   9   8       39.09       50.34      7.64 o 
   4   9   8      659.90      594.03     16.29 o 
   5   9   8     2339.00     2367.69    120.07 o 
   6   9   8      267.70      217.41     12.02 o 
   7   9   8     1583.30     1582.37    145.26 o 
   8   9   8     1021.80     1123.86     43.54 o 
   9   9   8      274.10      272.49     22.12 o 
  10   9   8      398.41      408.62     26.79 o 
  11   9   8       39.26       31.92     10.66 o 
  -6  10   8     1546.85     1855.19     74.12 o 
  -5  10   8       96.15       77.92     11.17 o 
  -4  10   8      147.52      120.12     12.82 o 
  -3  10   8     1030.82     1032.14     32.11 o 
  -2  10   8     1108.66     1211.80     34.21 o 
  -1  10   8      563.68      543.05     22.57 o 
   0  10   8       14.28       37.08     12.18 o 
   1  10   8     2151.19     2351.54     69.36 o 
   2  10   8      426.01      388.57     40.05 o 
   3  10   8      242.38      204.62     12.27 o 
   4  10   8      832.18      778.31     24.37 o 
   5  10   8      877.99     1047.79     43.73 o 
   6  10   8      188.72      191.82     11.94 o 
   7  10   8      372.14      329.06     42.77 o 
   8  10   8        2.01        0.00      5.62 o 
   9  10   8     1851.76     2030.00     63.61 o 
  10  10   8      368.73      413.47     28.27 o 
  11  10   8     1659.63     1980.60     63.53 o 
  12  10   8      143.93      120.20     16.62 o 
  -4  11   8      159.40      148.40     23.80 o 
  -3  11   8     2892.99     3282.40     63.10 o 
  -2  11   8       94.51       86.84     25.99 o 
  -1  11   8       20.00       18.24      7.28 o 
   0  11   8     1876.57     2095.45     68.94 o 
   1  11   8       14.99       10.94     10.31 o 
   2  11   8      306.82      275.91     24.44 o 
   3  11   8       44.26       41.48     12.72 o 
   4  11   8       27.28       29.77      6.94 o 
   5  11   8      122.61      110.69     10.54 o 
   6  11   8      524.71      490.14     31.04 o 
   7  11   8      466.25      433.02     29.75 o 
   8  11   8      173.43      161.27     19.66 o 
   9  11   8        6.98        3.85     10.53 o 
  10  11   8      742.38      822.35     41.18 o 
  11  11   8        7.21       15.55     10.42 o 
  12  11   8        7.87        0.47     11.08 o 
  -2  12   8      502.51      521.96     35.86 o 
  -1  12   8      110.64      114.84     12.69 o 
   0  12   8     4372.34     4962.22    119.33 o 
   1  12   8      344.77      367.28     29.15 o 
   2  12   8        1.60        0.00     12.75 o 
   3  12   8      634.36      626.39     36.67 o 
   4  12   8      216.62      247.51     24.25 o 
   5  12   8     2126.06     2392.19     75.13 o 
   6  12   8     2791.62     3218.51     89.40 o 
   7  12   8      194.76      178.39     21.43 o 
   8  12   8      394.86      437.26     31.42 o 
   9  12   8     1786.01     1972.28     67.57 o 
  10  12   8      364.43      307.31     26.21 o 
  11  12   8      603.13      642.05     38.40 o 
  12  12   8       12.16        2.27     11.64 o 
  13  12   8      449.39      483.63     33.85 o 
  -1  13   8      378.56      397.48     32.70 o 
   0  13   8       14.90        0.00     11.76 o 
   1  13   8      148.88      156.22     22.33 o 
   2  13   8      324.43      285.44     27.93 o 
   3  13   8      155.81      121.04     19.87 o 
   4  13   8      290.65      272.55     27.05 o 
   5  13   8        8.44       34.62     14.92 o 
   6  13   8        5.87        0.00     11.59 o 
   7  13   8     1173.41     1356.19     57.90 o 
   8  13   8      541.67      523.65     35.89 o 
   9  13   8      170.75      174.05     22.59 o 
  10  13   8        5.87        0.00     11.74 o 
  11  13   8        0.45        0.00     11.86 o 
  12  13   8      277.12      272.14     27.32 o 
  13  13   8       22.56       19.74     13.55 o 
  14  13   8      182.86      191.88     24.80 o 
   0  14   8      341.73      342.16     31.75 o 
   1  14   8       23.20       37.22     15.76 o 
   2  14   8     1059.02     1256.28     57.77 o 
   3  14   8        9.69        9.91     13.05 o 
   4  14   8      384.32      462.80     35.49 o 
   5  14   8      321.25      317.64     30.01 o 
   6  14   8      472.02      502.37     37.19 o 
   7  14   8     1017.30     1161.15     55.13 o 
   8  14   8        3.62        0.00     13.81 o 
   9  14   8        5.63        0.00     14.45 o 
  10  14   8     1134.36     1237.85     57.68 o 
  11  14   8      161.86      147.44     21.55 o 
  12  14   8      651.56      749.02     45.72 o 
  13  14   8      356.42      361.27     32.99 o 
  14  14   8      199.95      246.63     29.04 o 
   1  15   8       31.58       72.56     19.98 o 
   2  15   8      134.57      155.18     24.13 o 
   3  15   8      366.37      357.56     33.12 o 
   4  15   8      454.26      443.13     36.74 o 
   5  15   8       94.38      104.63     21.68 o 
   6  15   8       12.87       43.73     16.85 o 
   7  15   8      364.26      374.81     32.92 o 
   8  15   8      421.93      399.08     34.93 o 
   9  15   8       13.88        0.00     13.30 o 
  10  15   8      116.09      109.80     21.18 o 
  11  15   8       23.36       11.95     13.51 o 
 -10 -11   9      364.10      347.82     21.13 o 
  -9 -11   9       82.70       65.52      9.31 o 
  -8 -11   9      198.00      180.33     28.73 o 
  -7 -11   9       50.22       27.37      8.47 o 
  -6 -11   9       29.81       34.00     14.34 o 
  -5 -11   9      350.30      333.57     31.67 o 
 -11 -10   9      228.94      197.51     25.53 o 
 -10 -10   9       25.81       12.94     11.24 o 
  -9 -10   9       16.28        7.71      6.40 o 
  -8 -10   9       84.28       77.40      9.02 o 
  -7 -10   9      817.53      928.97     27.05 o 
  -6 -10   9       17.67        7.32      7.04 o 
  -5 -10   9        1.17        0.00      7.77 o 
  -4 -10   9      300.98      270.14     24.99 o 
  -3 -10   9       79.03       76.95     17.63 o 
  -2 -10   9       41.06       22.21     13.11 o 
 -14  -9   9        1.16        0.00     15.73 o 
 -12  -9   9        6.72       15.25     14.10 o 
 -11  -9   9       41.32       25.94     11.71 o 
 -10  -9   9       31.00        8.96     11.66 o 
  -9  -9   9      738.13      797.85     30.36 o 
  -8  -9   9        2.09        0.00      5.55 o 
  -7  -9   9      230.88      217.75     13.07 o 
  -6  -9   9        4.22        0.00      7.78 o 
  -5  -9   9        0.15        0.00      6.03 o 
  -4  -9   9       30.31       36.03      8.96 o 
  -3  -9   9      238.85      227.99     16.97 o 
  -2  -9   9       44.91       38.76      9.10 o 
  -1  -9   9        3.49        0.00      7.83 o 
   0  -9   9      269.75      256.34     28.22 o 
 -14  -8   9       61.16       39.88     16.84 o 
 -13  -8   9        4.34        0.00     13.28 o 
 -12  -8   9       39.33       28.25     11.14 o 
 -11  -8   9      261.44      215.60     23.56 o 
 -10  -8   9      323.36      355.71     31.42 o 
  -9  -8   9      138.51      127.79     12.28 o 
  -8  -8   9      158.08      153.07     13.06 o 
  -7  -8   9      582.60      599.27     19.98 o 
  -6  -8   9      254.38      245.30     13.19 o 
  -5  -8   9      326.43      324.74     14.71 o 
  -4  -8   9       33.10       13.66      5.13 o 
  -3  -8   9      195.48      193.13     15.21 o 
  -2  -8   9      460.06      444.50     22.21 o 
  -1  -8   9        8.19        5.48      7.40 o 
   0  -8   9      141.09      125.83     13.45 o 
   1  -8   9      261.89      249.67     28.00 o 
   2  -8   9        0.34       13.66     12.56 o 
 -14  -7   9      111.91      119.65     20.55 o 
 -13  -7   9       39.42       13.57     12.14 o 
 -12  -7   9       57.69       19.04     11.32 o 
 -11  -7   9        6.46        0.00     10.33 o 
 -10  -7   9      827.23      937.59     44.23 o 
  -9  -7   9        5.40        0.00     11.36 o 
  -8  -7   9      646.36      677.47     23.61 o 
  -7  -7   9     1052.04     1143.06     38.51 o 
  -6  -7   9      233.78      176.02     12.74 o 
  -5  -7   9       74.34       43.41      6.03 o 
  -4  -7   9       33.09       24.04      5.41 o 
  -3  -7   9      916.12      885.29     37.82 o 
  -2  -7   9      294.96      280.00     17.06 o 
  -1  -7   9      249.48      242.39     16.49 o 
   0  -7   9      309.16      269.52     17.62 o 
   1  -7   9       31.88       23.08      8.25 o 
   2  -7   9      312.41      256.50     27.33 o 
   3  -7   9      100.57       77.92     16.36 o 
   4  -7   9      146.05      170.29     22.60 o 
 -14  -6   9      111.06      123.00     21.75 o 
 -13  -6   9      139.50      153.13     22.59 o 
 -12  -6   9       15.67       18.74     12.83 o 
 -11  -6   9       17.51       20.42     12.18 o 
 -10  -6   9      151.53      120.89     17.33 o 
  -9  -6   9      409.00      402.18     27.36 o 
  -8  -6   9      594.30      653.27     22.13 o 
  -7  -6   9       20.10       11.50      5.74 o 
  -6  -6   9      835.58      837.93     20.73 o 
  -5  -6   9     1498.58     1538.27     37.21 o 
  -4  -6   9      572.90      600.87     20.67 o 
  -3  -6   9      326.66      297.19     15.84 o 
  -2  -6   9      161.72      150.35      9.35 o 
  -1  -6   9      628.14      637.14     24.56 o 
   0  -6   9       60.11       43.74      8.37 o 
   1  -6   9      325.21      301.55     18.72 o 
   2  -6   9      602.98      576.36     25.71 o 
   3  -6   9      131.40       96.41     15.94 o 
   4  -6   9      516.54      485.06     34.79 o 
   5  -6   9      174.86      141.11     20.74 o 
   6  -6   9       51.87       50.61     16.21 o 
 -14  -5   9       50.05       69.31     18.22 o 
 -13  -5   9      156.76      107.78     18.40 o 
 -12  -5   9        0.32        0.00     10.52 o 
 -11  -5   9      111.51      106.68     17.38 o 
 -10  -5   9      106.83       73.11     13.70 o 
  -9  -5   9      288.68      292.63     23.97 o 
  -8  -5   9      181.73      188.40     18.42 o 
  -7  -5   9      318.98      290.19     14.05 o 
  -6  -5   9       14.25       12.79     11.02 o 
  -5  -5   9       66.79       48.06      5.90 o 
  -4  -5   9      170.41      153.36      9.64 o 
  -3  -5   9      103.77      100.65      7.64 o 
  -2  -5   9        0.44        0.00      5.84 o 
  -1  -5   9      630.67      566.24     16.50 o 
   0  -5   9       15.76        8.21      6.32 o 
   1  -5   9      701.82      715.79     18.17 o 
   2  -5   9      123.13      122.46     12.95 o 
   3  -5   9       45.92       45.31     11.96 o 
   4  -5   9      127.24      117.97     17.68 o 
   5  -5   9      497.04      427.15     31.89 o 
   6  -5   9       41.67       22.37      9.84 o 
   7  -5   9        0.23        0.00     10.39 o 
 -13  -4   9      112.09       89.99     18.51 o 
 -12  -4   9     1366.34     1504.46     61.89 o 
 -11  -4   9        0.45        4.59     10.69 o 
 -10  -4   9       13.27       32.76     11.41 o 
  -9  -4   9      955.34     1051.40     45.04 o 
  -8  -4   9       23.95       40.58     11.10 o 
  -7  -4   9        0.68        0.00      4.68 o 
  -6  -4   9     2721.10     2781.42     46.50 o 
  -5  -4   9      474.93      489.66     17.01 o 
  -4  -4   9        2.08        3.35      6.11 o 
  -3  -4   9     1139.44     1125.62     23.93 o 
  -2  -4   9       62.26       43.46      7.18 o 
  -1  -4   9        1.37        0.32      3.56 o 
   0  -4   9        3.42        8.54      4.40 o 
   1  -4   9      560.56      591.74     15.88 o 
   2  -4   9        1.71        4.00      4.62 o 
   3  -4   9      102.67       90.86      9.66 o 
   4  -4   9       16.15       25.30      9.67 o 
   5  -4   9      215.80      245.36     23.81 o 
   6  -4   9      125.66       92.33     16.53 o 
   7  -4   9        1.51        7.47      9.91 o 
   8  -4   9       31.53       17.09     11.11 o 
 -13  -3   9        0.25        0.00     11.26 o 
 -12  -3   9       52.86       19.07     11.93 o 
 -11  -3   9       59.39       37.21     12.91 o 
 -10  -3   9       27.77       21.24     10.43 o 
  -9  -3   9      122.18       76.92     14.43 o 
  -8  -3   9       80.61       57.84     11.13 o 
  -7  -3   9      221.53      187.39     17.78 o 
  -6  -3   9      486.70      418.95     15.16 o 
  -5  -3   9      334.64      321.01     13.40 o 
  -4  -3   9      183.63      172.17      8.52 o 
  -3  -3   9     5861.39     5821.40     62.87 o 
  -2  -3   9     2511.75     2608.78     35.66 o 
  -1  -3   9     1881.29     1985.32     26.21 o 
   0  -3   9       18.96       15.75      3.56 o 
   1  -3   9      318.72      295.45     12.95 o 
   2  -3   9      623.99      600.81     18.09 o 
   3  -3   9      191.98      163.81     10.10 o 
   4  -3   9        4.56        1.90      9.02 o 
   5  -3   9      297.39      282.16     16.28 o 
   6  -3   9       12.48       22.57     11.09 o 
   7  -3   9        6.27        6.01     10.63 o 
   8  -3   9       30.50       17.98     10.19 o 
 -13  -2   9      132.31      139.27     21.37 o 
 -12  -2   9       62.76       40.16     15.11 o 
 -11  -2   9      544.77      550.83     35.84 o 
 -10  -2   9      999.48     1031.22     30.48 o 
  -9  -2   9       83.00       51.96      7.67 o 
  -8  -2   9      120.57       95.24     14.45 o 
  -7  -2   9      451.35      409.99     15.38 o 
  -6  -2   9      218.86      199.48      7.78 o 
  -5  -2   9       61.12       55.06      6.48 o 
  -4  -2   9      330.14      260.06     14.19 o 
  -3  -2   9       49.42       51.73      6.51 o 
  -2  -2   9     1606.83     1596.94     26.14 o 
  -1  -2   9       44.71       44.57      4.48 o 
   0  -2   9     2662.02     2680.57     39.36 o 
   1  -2   9      780.66      783.82     20.62 o 
   2  -2   9        3.02        7.24      4.80 o 
   3  -2   9        6.47       10.29      7.52 o 
   4  -2   9      110.71      127.78     11.85 o 
   5  -2   9     1248.33     1337.99     53.41 o 
   6  -2   9      329.30      300.26     21.73 o 
   7  -2   9       10.82        0.00      8.29 o 
   8  -2   9        8.73        0.00     10.12 o 
   9  -2   9      188.88      202.01     24.00 o 
 -13  -1   9       24.61       14.23      8.34 o 
 -12  -1   9      573.13      584.63     26.79 o 
 -11  -1   9       73.67       50.03      8.43 o 
 -10  -1   9      747.12      751.90     30.80 o 
  -9  -1   9       76.56       53.64      8.87 o 
  -8  -1   9      898.15      835.26     24.92 o 
  -7  -1   9      763.97      737.53     21.89 o 
  -6  -1   9      588.95      559.80     18.15 o 
  -5  -1   9      313.81      264.67     23.80 o 
  -4  -1   9      100.39       89.23     11.55 o 
  -3  -1   9      237.50      246.09     16.25 o 
  -2  -1   9     1010.34      998.36     20.52 o 
  -1  -1   9     1558.48     1554.05     25.89 o 
   0  -1   9      919.22      970.22     28.73 o 
   1  -1   9       64.53       51.65      5.81 o 
   2  -1   9     1309.48     1358.25     26.98 o 
   3  -1   9        0.20        8.42      4.68 o 
   4  -1   9       76.24       74.53      8.49 o 
   5  -1   9     1327.91     1380.22     35.33 o 
   6  -1   9      195.23      164.50     12.90 o 
   7  -1   9      316.75      283.65     34.84 o 
   8  -1   9       15.66        8.74      6.38 o 
   9  -1   9      183.24      157.26     21.70 o 
  10  -1   9        0.61        0.00      9.90 o 
 -14   0   9       37.07       53.74     16.24 o 
 -13   0   9      294.29      321.06     21.71 o 
 -12   0   9       33.59       30.22     12.62 o 
 -11   0   9      136.90      136.36     13.39 o 
 -10   0   9      226.98      218.12     15.18 o 
  -9   0   9       78.16       44.50      7.02 o 
  -8   0   9      138.97      116.73     15.17 o 
  -7   0   9      248.10      261.70     14.10 o 
  -6   0   9     2340.47     2321.69     45.42 o 
  -5   0   9      148.90      130.54      9.28 o 
  -4   0   9      274.29      228.22     17.36 o 
  -3   0   9      863.62      880.26     32.71 o 
  -2   0   9       94.84       78.58      6.16 o 
  -1   0   9     7074.85     7094.10    114.98 o 
   0   0   9     1466.25     1474.48     26.42 o 
   1   0   9      337.02      328.75     12.23 o 
   2   0   9     3543.74     3599.20     47.45 o 
   3   0   9      435.44      434.40     14.83 o 
   4   0   9      403.50      408.20     15.03 o 
   5   0   9       47.86       27.00      9.15 o 
   6   0   9       70.39       72.16     14.56 o 
   7   0   9      473.05      434.24     20.46 o 
   8   0   9       99.33      106.23     11.56 o 
   9   0   9       49.27       34.55     14.28 o 
  10   0   9      262.83      258.82     17.94 o 
 -13   1   9      106.20      101.80     18.59 o 
 -12   1   9       35.70       16.26     10.16 o 
 -11   1   9       85.84       61.19     10.14 o 
 -10   1   9       29.86       10.04      6.94 o 
  -9   1   9      959.33     1032.11     31.24 o 
  -8   1   9       16.54       11.29     12.45 o 
  -7   1   9        2.83        4.81      6.17 o 
  -6   1   9     1057.67     1058.19     27.76 o 
  -5   1   9      169.61      162.63     16.65 o 
  -4   1   9     1788.80     1735.79     51.05 o 
  -3   1   9       30.21       37.37      9.10 o 
  -2   1   9      208.02      201.92      9.17 o 
  -1   1   9      116.37       99.20      6.76 o 
   0   1   9      208.74      218.16      9.61 o 
   1   1   9      411.29      428.96     13.50 o 
   2   1   9     1177.42     1225.75     24.25 o 
   3   1   9      681.26      671.90     18.05 o 
   4   1   9     1429.85     1393.97     27.57 o 
   5   1   9      162.78      129.44     10.91 o 
   6   1   9       87.22       63.95      8.90 o 
   7   1   9       29.54       25.60      6.76 o 
   8   1   9      194.35      181.63     20.56 o 
   9   1   9      181.92      168.64     21.66 o 
  10   1   9       21.18        0.00     10.24 o 
  11   1   9       12.08       14.29     10.81 o 
 -12   2   9        0.54        0.00      9.66 o 
 -11   2   9     1636.78     1819.95     47.54 o 
 -10   2   9      210.43      204.85     15.79 o 
  -9   2   9        8.03        3.57      9.26 o 
  -8   2   9      332.28      304.83     16.54 o 
  -7   2   9       48.28       25.81      7.10 o 
  -6   2   9      192.49      194.02     12.95 o 
  -5   2   9      462.33      463.06     26.58 o 
  -4   2   9       21.57        6.84      7.52 o 
  -3   2   9        6.02        1.94      7.63 o 
  -2   2   9      881.41      866.94     35.82 o 
  -1   2   9      431.83      408.44     15.49 o 
   0   2   9     1696.79     1663.08     33.78 o 
   1   2   9      374.58      330.91     11.70 o 
   2   2   9        9.39       17.13      4.15 o 
   3   2   9       45.23       39.69      7.32 o 
   4   2   9       43.08       47.07      5.93 o 
   5   2   9       25.33       32.90      6.92 o 
   6   2   9     6698.22     7031.63    133.16 o 
   7   2   9      688.44      629.58     35.09 o 
   8   2   9       60.62       63.87     13.42 o 
   9   2   9     1202.00     1289.75     54.47 o 
  10   2   9        1.07        3.16     10.22 o 
  11   2   9       24.69       31.08     12.66 o 
 -12   3   9        4.77       10.33     12.18 o 
 -11   3   9      204.44      195.56     16.65 o 
 -10   3   9       18.24       12.48      7.41 o 
  -9   3   9      417.40      373.52     19.97 o 
  -8   3   9      358.10      336.14     18.06 o 
  -7   3   9      332.04      276.71     15.64 o 
  -6   3   9      615.26      561.12     22.01 o 
  -5   3   9      523.36      514.75     28.40 o 
  -4   3   9        5.77        0.00      8.26 o 
  -3   3   9        4.03       13.97      8.00 o 
  -2   3   9      439.36      425.75     16.33 o 
  -1   3   9      661.12      607.07     20.29 o 
   0   3   9      655.24      660.51     19.31 o 
   1   3   9      122.22      115.38      7.08 o 
   2   3   9       42.71       43.89      5.37 o 
   3   3   9     1231.44     1197.33     23.36 o 
   4   3   9      126.88      111.06      7.89 o 
   5   3   9      100.15       90.10      9.60 o 
   6   3   9      304.14      318.39     23.34 o 
   7   3   9        3.38       11.36      8.36 o 
   8   3   9      261.26      250.03     22.78 o 
   9   3   9     1621.34     1661.83     61.43 o 
  10   3   9      401.49      413.22     32.01 o 
  11   3   9      147.24      101.98     17.65 o 
  12   3   9       46.19       27.68     13.55 o 
 -11   4   9       10.43        4.20     11.55 o 
 -10   4   9       20.94       16.09      7.72 o 
  -9   4   9      183.90      160.56     20.50 o 
  -8   4   9       97.59       76.72     16.10 o 
  -7   4   9     1104.88     1091.76     32.33 o 
  -6   4   9       11.65        9.23      7.93 o 
  -5   4   9     1803.37     1886.99     58.49 o 
  -4   4   9      432.49      404.96     25.56 o 
  -3   4   9      159.74      136.68     15.43 o 
  -2   4   9      775.57      767.76     22.05 o 
  -1   4   9     1689.83     1629.05     31.45 o 
   0   4   9      705.23      657.61     18.86 o 
   1   4   9      115.90       89.69      6.06 o 
   2   4   9     1203.61     1236.84     19.57 o 
   3   4   9      116.31      100.22      6.01 o 
   4   4   9      818.03      846.00     18.35 o 
   5   4   9      908.31      901.22     20.10 o 
   6   4   9        5.69        8.82      5.28 o 
   7   4   9      218.30      184.85     10.80 o 
   8   4   9      708.54      659.04     35.04 o 
   9   4   9       29.46       25.01     11.85 o 
  10   4   9     1389.79     1371.08     56.95 o 
  11   4   9       43.82       40.72     12.79 o 
  12   4   9       14.14        0.00     10.54 o 
 -11   5   9       22.97        3.35     12.85 o 
 -10   5   9      280.32      231.76     33.20 o 
  -9   5   9      870.84      930.84     51.77 o 
  -8   5   9       69.34       65.83     20.87 o 
  -7   5   9      625.42      577.44     24.32 o 
  -6   5   9      549.39      501.41     21.26 o 
  -5   5   9      485.86      440.11     27.63 o 
  -4   5   9     1412.93     1354.41     47.76 o 
  -3   5   9        0.40        8.10      8.54 o 
  -2   5   9      357.10      315.79     21.83 o 
  -1   5   9      607.58      573.59     24.13 o 
   0   5   9     3533.85     3488.58     58.72 o 
   1   5   9     3338.44     3276.34     49.42 o 
   2   5   9      860.00      835.04     15.42 o 
   3   5   9       20.35       26.92      4.01 o 
   4   5   9      145.07      138.56      8.08 o 
   5   5   9       32.93       43.34     13.54 o 
   6   5   9     3333.30     3507.37     54.75 o 
   7   5   9     1187.35     1162.79     27.98 o 
   8   5   9     1824.90     1937.78     38.36 o 
   9   5   9      150.82       91.89     15.66 o 
  10   5   9     1230.49     1211.98     52.74 o 
  11   5   9      406.12      331.27     29.05 o 
  12   5   9      403.35      402.62     33.28 o 
  13   5   9        4.76        5.98     11.31 o 
 -10   6   9        6.75        0.00     12.71 o 
  -9   6   9      316.65      276.49     26.00 o 
  -8   6   9        1.32        0.00      7.82 o 
  -7   6   9       13.34       18.68      7.84 o 
  -6   6   9      995.06     1032.48     38.50 o 
  -5   6   9     2270.20     2296.83     68.51 o 
  -4   6   9        5.30       14.65      8.75 o 
  -3   6   9      773.80      753.25     34.87 o 
  -2   6   9       39.93       54.93     11.90 o 
  -1   6   9      409.01      391.21     13.67 o 
   0   6   9       62.39       66.90      5.48 o 
   1   6   9      706.16      711.30     16.23 o 
   2   6   9      169.33      177.50      7.29 o 
   3   6   9     2180.49     2243.13     31.35 o 
   4   6   9        8.10        2.73      4.14 o 
   5   6   9      122.38      111.12      9.08 o 
   6   6   9       16.12       13.72      5.19 o 
   7   6   9     1691.88     1754.48     97.97 o 
   8   6   9      564.60      568.65     20.09 o 
   9   6   9      459.65      410.12     28.21 o 
  10   6   9       22.19       22.81     10.67 o 
  11   6   9      729.32      711.52     41.10 o 
  12   6   9       54.05       25.29     12.30 o 
  13   6   9      200.90      199.76     25.29 o 
  -9   7   9       35.83       34.78     14.01 o 
  -8   7   9        5.44        3.69      7.56 o 
  -7   7   9        7.89        0.00      7.88 o 
  -6   7   9     1105.54     1095.32     83.83 o 
  -5   7   9       37.17       53.58     12.72 o 
  -4   7   9       89.01       94.77     14.11 o 
  -3   7   9       85.69       69.84     13.22 o 
  -2   7   9     4091.16     3975.00     92.18 o 
  -1   7   9     2815.91     2817.65     43.33 o 
   0   7   9     3022.56     3087.46     38.45 o 
   1   7   9       39.17       28.83      4.09 o 
   2   7   9       47.97       46.56      4.40 o 
   3   7   9      240.43      233.27      9.85 o 
   4   7   9      235.05      229.58      9.98 o 
   5   7   9      576.30      510.26     33.66 o 
   6   7   9        0.34        6.98      5.03 o 
   7   7   9        0.10        1.13      5.42 o 
   8   7   9       75.72       57.22      8.20 o 
   9   7   9      144.96      108.02     10.36 o 
  10   7   9        0.87       14.84     10.28 o 
  11   7   9      585.34      532.84     35.20 o 
  12   7   9       50.33       52.43     15.11 o 
  13   7   9       52.69       26.17     11.59 o 
  -9   8   9        0.83        0.00     11.93 o 
  -8   8   9       12.93        0.00     12.24 o 
  -7   8   9      230.90      193.65     16.11 o 
  -6   8   9      273.82      257.79     33.36 o 
  -5   8   9       14.03       17.78      9.82 o 
  -4   8   9      778.89      773.81     38.46 o 
  -3   8   9      126.67      105.47     14.71 o 
  -2   8   9      131.69       98.22     10.83 o 
  -1   8   9      228.67      218.54     21.42 o 
   0   8   9       17.14       12.02      5.58 o 
   1   8   9     7747.60     8230.00    154.06 o 
   2   8   9      800.37      777.74     23.47 o 
   3   8   9        1.39        0.87      3.81 o 
   4   8   9     3725.30     3708.84     46.65 o 
   5   8   9      834.76      882.49     36.60 o 
   6   8   9      339.40      290.27     26.49 o 
   7   8   9     1324.13     1418.36     45.71 o 
   8   8   9      839.69      833.19     26.82 o 
   9   8   9       45.45       46.53     16.89 o 
  10   8   9      913.77      949.29     38.41 o 
  11   8   9      234.17      214.50     23.24 o 
  12   8   9      235.88      211.49     24.13 o 
  13   8   9      207.95      124.46     19.46 o 
  14   8   9       14.44        0.00     12.27 o 
  -7   9   9      411.36      377.12     29.57 o 
  -6   9   9       21.48        2.25      7.98 o 
  -5   9   9        2.68        0.00      7.09 o 
  -4   9   9      404.98      335.63     26.61 o 
  -3   9   9       27.51        9.51      9.34 o 
  -2   9   9     1160.27     1110.24     32.97 o 
  -1   9   9        5.20        9.65     10.69 o 
   0   9   9        2.09        5.40      4.90 o 
   1   9   9      125.22      134.88     34.70 o 
   2   9   9        1.22        2.62      5.77 o 
   3   9   9      259.03      224.36     15.34 o 
   4   9   9     1231.94     1159.17     31.16 o 
   5   9   9      116.47       95.62      6.92 o 
   6   9   9        4.37        0.00      6.93 o 
   7   9   9        9.76        5.36      5.36 o 
   8   9   9      118.92       85.83     11.16 o 
   9   9   9       75.81       53.25      8.74 o 
  10   9   9      397.60      340.29     59.50 o 
  11   9   9     1252.50     1383.27     50.43 o 
  -5  10   9      245.29      259.76     18.51 o 
  -4  10   9       86.11       70.82     14.81 o 
  -3  10   9       11.10        0.00      9.49 o 
  -2  10   9        0.58        0.00      7.08 o 
  -1  10   9      363.12      328.27     18.46 o 
   0  10   9     3597.84     3980.08     98.69 o 
   1  10   9       88.91      113.40     17.63 o 
   2  10   9     1056.01     1029.97     27.51 o 
   3  10   9      985.46      953.00     55.55 o 
   4  10   9      339.80      355.01     17.11 o 
   5  10   9      158.44      124.17     11.35 o 
   6  10   9      217.44      242.15     22.18 o 
   7  10   9       52.00       34.97      6.60 o 
   8  10   9       26.73        2.30      9.54 o 
   9  10   9        0.79        0.00      6.88 o 
  10  10   9       59.10       15.90     12.90 o 
  11  10   9     1259.82     1456.46     54.51 o 
  -4  11   9      355.30      310.92     45.50 o 
  -3  11   9      176.42      160.01     20.17 o 
  -2  11   9       81.09       84.64     11.61 o 
  -1  11   9       41.85       27.15     15.20 o 
   0  11   9       89.48       57.10     15.46 o 
   1  11   9      249.65      205.00     22.08 o 
   2  11   9      738.25      721.21     39.98 o 
   3  11   9     1327.24     1416.85     55.00 o 
   4  11   9      679.17      687.61     23.76 o 
   5  11   9     1458.26     1568.49    113.17 o 
   6  11   9      807.23      821.12     41.30 o 
   7  11   9      197.15      185.93     20.99 o 
   8  11   9      585.15      603.77     35.73 o 
   9  11   9        4.94       12.87     11.35 o 
  10  11   9      212.36      149.08     12.48 o 
  11  11   9       21.12        0.00     13.53 o 
  12  11   9      379.39      418.99     31.04 o 
  -2  12   9       10.49        0.17     16.49 o 
  -1  12   9       60.82       50.35      9.91 o 
   0  12   9      316.79      277.57     26.71 o 
   1  12   9       68.48       46.39     14.49 o 
   2  12   9     1540.81     1821.66     65.94 o 
   3  12   9       41.01       20.82     11.41 o 
   4  12   9        3.40        0.00     11.81 o 
   5  12   9        7.86       16.82     12.70 o 
   6  12   9      867.87      918.39     51.44 o 
   7  12   9       35.98       51.59     15.69 o 
   8  12   9       56.56       54.53     15.69 o 
   9  12   9      671.14      692.72     40.12 o 
  10  12   9       16.97        5.78     11.60 o 
  11  12   9      260.71      282.26     27.32 o 
  12  12   9      369.30      407.29     31.89 o 
  -2  13   9       79.01       26.89     13.88 o 
  -1  13   9      224.99      178.44     24.28 o 
   0  13   9       10.06        0.30      8.89 o 
   1  13   9      350.89      373.36     31.87 o 
   2  13   9        0.72       11.80     13.05 o 
   3  13   9       25.79       18.27     12.41 o 
   4  13   9     1272.11     1391.94     59.28 o 
   5  13   9      268.91      315.92     29.06 o 
   6  13   9      367.14      358.86     29.93 o 
   7  13   9      271.66      262.27     26.69 o 
   8  13   9      153.11      155.55     22.50 o 
   9  13   9        6.71        0.00     13.19 o 
  10  13   9      204.19      208.52     25.33 o 
  11  13   9      208.16      170.19     22.99 o 
  12  13   9      463.68      488.90     36.03 o 
  13  13   9       12.20       44.32     17.19 o 
  -1  14   9      454.05      434.73     36.63 o 
   0  14   9       38.88       20.24     14.70 o 
   1  14   9       36.63        8.77     14.84 o 
   2  14   9     1056.94     1125.07     55.50 o 
   3  14   9        0.24        0.00     14.35 o 
   4  14   9       52.08       42.64     16.55 o 
   5  14   9      164.40      162.19     23.40 o 
   6  14   9        6.25       12.72     14.59 o 
   7  14   9      329.08      339.65     31.14 o 
   8  14   9     1128.26     1325.33     60.49 o 
   9  14   9       62.14       29.00     14.60 o 
  10  14   9        1.28        0.00     15.81 o 
  11  14   9       23.05        0.00     16.58 o 
  12  14   9       23.29        0.00     17.96 o 
  13  14   9       28.05       13.01     14.33 o 
   1  15   9      391.50      372.67     34.89 o 
   2  15   9      132.42      148.67     25.80 o 
   3  15   9       66.86       91.77     20.94 o 
   4  15   9        5.41        0.00     15.74 o 
   5  15   9        2.84        0.00     15.11 o 
   6  15   9      663.95      766.60     48.07 o 
   7  15   9        4.03        0.00     14.01 o 
   8  15   9       37.99       36.40     16.62 o 
   9  15   9       10.79       13.49     13.85 o 
  10  15   9      219.52      216.01     27.62 o 
  11  15   9       25.79       34.87     17.54 o 
  -9 -11  10        0.47        0.00     14.05 o 
  -8 -11  10      687.78      745.01     81.20 o 
  -7 -11  10      185.35      187.70     24.83 o 
 -10 -10  10       13.33       20.39     13.73 o 
  -9 -10  10      274.48      275.44     20.87 o 
  -8 -10  10      154.49      137.99     11.61 o 
  -7 -10  10      665.94      684.94     24.01 o 
  -6 -10  10      151.21       98.79     26.69 o 
  -5 -10  10      763.84      854.90     33.39 o 
  -4 -10  10       74.04       60.22     15.60 o 
 -11  -9  10       12.51        0.00     11.92 o 
 -10  -9  10        2.50        0.00     13.17 o 
  -9  -9  10      320.59      348.71     21.27 o 
  -8  -9  10       81.77       67.77      8.44 o 
  -7  -9  10        8.20        0.00      7.76 o 
  -6  -9  10      818.08      907.44     34.25 o 
  -5  -9  10       40.67       31.74      8.41 o 
  -4  -9  10      131.92      106.42     12.46 o 
  -3  -9  10        1.53        0.62      7.36 o 
  -2  -9  10      283.62      267.35     23.49 o 
  -1  -9  10       24.50        0.00     11.58 o 
 -13  -8  10       66.85       45.34     17.05 o 
 -10  -8  10      375.24      380.41     32.51 o 
  -9  -8  10       18.21        0.00     14.81 o 
  -8  -8  10       57.61       49.85      7.00 o 
  -7  -8  10        2.79        0.00      5.23 o 
  -6  -8  10      571.02      574.42     20.15 o 
  -5  -8  10     2190.78     2440.54     56.21 o 
  -4  -8  10        5.66        0.00     19.72 o 
  -3  -8  10      185.45      194.84     20.13 o 
  -2  -8  10       65.70       52.74      9.91 o 
  -1  -8  10      221.45      180.00     15.93 o 
   0  -8  10       37.64       36.99      9.07 o 
 -13  -7  10      548.16      528.74     39.17 o 
 -12  -7  10      106.61       94.69     18.21 o 
 -11  -7  10       39.60       29.15     12.77 o 
 -10  -7  10       88.72       88.30     16.56 o 
  -8  -7  10      389.99      367.02     25.71 o 
  -7  -7  10      199.18      181.36     17.09 o 
  -6  -7  10        1.09        0.00      5.61 o 
  -5  -7  10      154.00      136.33     10.00 o 
  -4  -7  10       31.66       35.62      6.17 o 
  -3  -7  10       83.34       55.84      8.99 o 
  -2  -7  10     1147.58     1196.04     36.51 o 
  -1  -7  10      453.75      460.57     23.13 o 
   0  -7  10       14.44        7.49      7.00 o 
   1  -7  10      186.53      158.16     15.19 o 
   4  -7  10      467.48      485.75     37.67 o 
 -13  -6  10       22.36       10.39     12.85 o 
 -12  -6  10     1123.65     1290.29     58.52 o 
 -11  -6  10      138.12      148.51     21.05 o 
 -10  -6  10     1080.57     1141.48     49.63 o 
  -9  -6  10     1157.36     1185.93     48.57 o 
  -8  -6  10      165.03      137.48     16.88 o 
  -7  -6  10      643.78      682.27     32.64 o 
  -6  -6  10      399.95      393.93     28.06 o 
  -5  -6  10      315.65      293.15     13.13 o 
  -4  -6  10     2440.62     2643.75     57.95 o 
  -3  -6  10      851.03      871.72     22.80 o 
  -2  -6  10       26.29       15.78      6.07 o 
  -1  -6  10       31.63       17.08     15.09 o 
   0  -6  10      925.68      975.60     33.01 o 
   1  -6  10     2206.74     2374.28     55.50 o 
   3  -6  10      582.50      677.60     40.84 o 
   4  -6  10      237.36      228.45     25.77 o 
   5  -6  10      116.93      107.39     19.75 o 
 -13  -5  10      515.24      594.43     41.53 o 
 -12  -5  10       47.04       42.39     13.46 o 
 -10  -5  10      498.04      496.00     32.92 o 
  -9  -5  10     1178.07     1320.51     51.55 o 
  -8  -5  10      298.31      275.59     22.86 o 
  -7  -5  10      389.24      380.71     16.89 o 
  -6  -5  10     1137.57     1135.15     28.91 o 
  -5  -5  10        0.59        0.00      5.95 o 
  -4  -5  10       21.17        6.46      6.03 o 
  -3  -5  10     1445.86     1532.72     35.36 o 
  -2  -5  10       69.76       51.65      6.26 o 
  -1  -5  10       51.91       51.08     16.09 o 
   0  -5  10      574.41      565.42     24.43 o 
   1  -5  10       12.40        0.35      6.00 o 
   2  -5  10      504.09      501.13     31.63 o 
   3  -5  10      105.90      111.73     17.43 o 
   4  -5  10      138.00      122.77     18.81 o 
   5  -5  10        4.75        0.00      9.94 o 
   6  -5  10        2.91        0.00     12.15 o 
 -13  -4  10       61.27       39.93     14.72 o 
 -12  -4  10      189.88      182.25     23.54 o 
 -11  -4  10      226.05      217.90     24.22 o 
 -10  -4  10     3052.34     3510.47     95.02 o 
  -9  -4  10      417.82      436.65     30.37 o 
  -8  -4  10      184.83      178.79     18.80 o 
  -7  -4  10      128.25      104.16     13.48 o 
  -6  -4  10     1569.38     1690.06     35.10 o 
  -5  -4  10      495.31      478.98     14.96 o 
  -4  -4  10     1269.30     1247.40     24.78 o 
  -3  -4  10     1155.80     1150.68     30.97 o 
  -2  -4  10      184.13      155.85     11.75 o 
  -1  -4  10       10.08        3.92      9.88 o 
   0  -4  10     5258.20     5708.30     94.27 o 
   1  -4  10      349.36      334.78     14.64 o 
   2  -4  10       69.37       64.56      7.76 o 
   3  -4  10     1200.23     1260.68     35.81 o 
   4  -4  10       65.71       45.85     12.04 o 
   5  -4  10      226.53      234.19     25.73 o 
   6  -4  10      517.17      593.68     39.37 o 
   7  -4  10      386.02      386.12     33.32 o 
 -13  -3  10      106.44       73.46     17.66 o 
 -12  -3  10       25.09       24.67     13.01 o 
 -11  -3  10       44.11       16.10     12.33 o 
 -10  -3  10       29.68       12.98     10.65 o 
  -9  -3  10      239.06      216.75     22.01 o 
  -8  -3  10      342.08      297.78     23.74 o 
  -7  -3  10     1084.24     1054.72     42.36 o 
  -6  -3  10        9.12        5.83      7.11 o 
  -5  -3  10       62.01       52.20      7.65 o 
  -4  -3  10      246.57      229.43     10.20 o 
  -3  -3  10      105.46       95.53      8.61 o 
  -2  -3  10     1290.73     1312.87     24.47 o 
  -1  -3  10     3053.11     3072.03     44.97 o 
   0  -3  10       42.50       38.35      6.83 o 
   1  -3  10        9.94        8.86      4.90 o 
   2  -3  10       30.39       23.47      5.56 o 
   3  -3  10     2454.05     2627.60     43.92 o 
   4  -3  10      116.34      115.02     11.50 o 
   5  -3  10       17.31       25.90     10.70 o 
   6  -3  10      475.56      466.44     33.83 o 
   7  -3  10      217.34      231.86     25.74 o 
   8  -3  10        4.99        0.00     14.03 o 
 -13  -2  10      266.53      292.91     29.81 o 
 -12  -2  10       93.31       97.60     18.71 o 
 -11  -2  10      627.27      715.71     41.68 o 
 -10  -2  10     1463.73     1534.42     59.77 o 
  -9  -2  10       66.74       58.82     14.29 o 
  -8  -2  10        4.29        2.39      9.43 o 
  -7  -2  10      184.03      207.26     19.25 o 
  -6  -2  10      946.96     1007.93     39.68 o 
  -5  -2  10      541.68      485.63     16.45 o 
  -4  -2  10     2545.29     2581.75     36.73 o 
  -3  -2  10       40.03       34.81      4.98 o 
  -2  -2  10      472.51      445.02     16.76 o 
  -1  -2  10     4189.47     4436.92     53.02 o 
   0  -2  10     1115.57     1127.61     26.10 o 
   1  -2  10      879.39      924.24     23.02 o 
   2  -2  10     2447.48     2593.27     56.56 o 
   3  -2  10        2.69        3.45      6.13 o 
   4  -2  10     1034.56     1134.63     32.76 o 
   5  -2  10      389.01      378.37     19.54 o 
   6  -2  10      852.85      857.67     30.18 o 
   7  -2  10     2213.28     2511.82     82.78 o 
   8  -2  10      376.58      334.31     30.46 o 
 -12  -1  10      171.05      174.84     23.08 o 
 -11  -1  10      142.48      130.59     20.60 o 
 -10  -1  10      469.05      452.59     32.17 o 
  -9  -1  10      638.20      622.77     22.95 o 
  -8  -1  10      735.26      749.98     43.98 o 
  -7  -1  10     1671.06     1687.47     35.58 o 
  -6  -1  10      348.92      315.46     27.98 o 
  -5  -1  10       70.45       50.77      7.82 o 
  -4  -1  10       73.98       90.31     13.21 o 
  -3  -1  10      197.21      206.47     15.12 o 
  -2  -1  10      195.42      203.29      9.65 o 
  -1  -1  10     4092.64     4091.10     50.28 o 
   0  -1  10        0.65        3.15      4.01 o 
   1  -1  10      329.93      327.62     10.53 o 
   2  -1  10      243.24      238.06     12.74 o 
   3  -1  10      348.07      341.01     14.30 o 
   4  -1  10        4.53       10.25      6.16 o 
   5  -1  10     1928.48     1979.77     45.58 o 
   6  -1  10       24.68       19.56     15.49 o 
   7  -1  10        1.24        4.11      6.28 o 
   8  -1  10       89.77       75.09     11.16 o 
   9  -1  10       14.36       18.70     12.41 o 
 -12   0  10       83.00       87.07     12.12 o 
 -11   0  10      815.10      842.76     30.88 o 
 -10   0  10      198.38      188.11     14.68 o 
  -9   0  10      751.10      725.83     28.78 o 
  -8   0  10      580.14      513.98     20.51 o 
  -7   0  10      839.12      880.40     49.64 o 
  -6   0  10       42.91       47.56      7.09 o 
  -5   0  10     1514.74     1528.16     49.79 o 
  -4   0  10     3131.79     3152.62     74.50 o 
  -3   0  10      287.93      278.15     13.78 o 
  -2   0  10     1244.20     1285.29     25.65 o 
  -1   0  10      151.22      147.53      8.38 o 
   0   0  10      588.97      589.20     15.85 o 
   1   0  10     3926.84     4155.82     53.52 o 
   2   0  10      961.94     1017.49     23.62 o 
   3   0  10      117.93       99.07      8.00 o 
   4   0  10      622.76      641.95     19.56 o 
   5   0  10     1089.43     1124.99     32.58 o 
   6   0  10     1284.12     1287.65     35.88 o 
   7   0  10        1.76        0.00      6.48 o 
   8   0  10     1945.02     2083.23     50.35 o 
   9   0  10      436.53      427.93     22.62 o 
  10   0  10       47.60       41.71     14.31 o 
 -13   1  10       81.68      106.02     20.12 o 
 -12   1  10       97.96       82.93     12.14 o 
 -11   1  10      609.21      619.64     26.83 o 
 -10   1  10       10.53        0.00      7.98 o 
  -9   1  10      169.11      127.20     11.70 o 
  -8   1  10     2341.28     2381.43     48.63 o 
  -7   1  10      168.43      160.21     13.71 o 
  -6   1  10      280.40      261.87     19.77 o 
  -5   1  10     1797.39     1786.29     55.46 o 
  -4   1  10      559.80      575.43     29.05 o 
  -3   1  10      123.94       94.52     12.48 o 
  -2   1  10       43.07       44.67      5.83 o 
  -1   1  10      509.24      503.26     14.89 o 
   0   1  10        5.08        0.51      4.64 o 
   1   1  10      116.40      110.25      8.27 o 
   2   1  10      646.13      611.87     21.42 o 
   3   1  10        1.45        0.00      4.50 o 
   4   1  10      747.95      731.55     20.44 o 
   5   1  10        4.92        0.00      6.40 o 
   6   1  10       43.92       54.11      7.97 o 
   7   1  10        9.97        5.28      5.70 o 
   8   1  10      143.79      116.72     12.46 o 
   9   1  10     1660.66     1773.14     46.67 o 
  10   1  10       27.26       23.77      8.50 o 
  11   1  10       30.94        0.00     10.42 o 
 -12   2  10        3.81        2.19     12.20 o 
 -11   2  10      315.42      301.81     19.64 o 
 -10   2  10      501.22      523.82     24.53 o 
  -9   2  10     1625.90     1821.80     44.70 o 
  -8   2  10     2256.36     2299.49     48.87 o 
  -7   2  10       16.70       21.86     11.38 o 
  -6   2  10       53.42       32.03      6.90 o 
  -5   2  10     7955.38     8179.01    151.71 o 
  -4   2  10       28.99       31.02      9.88 o 
  -3   2  10     3059.97     3106.29     74.45 o 
  -2   2  10     4899.55     4796.67     56.13 o 
  -1   2  10      346.94      324.26     11.86 o 
   0   2  10      103.31      105.29      9.08 o 
   1   2  10     1022.62      931.05     20.87 o 
   2   2  10     1484.01     1476.61     27.58 o 
   3   2  10      286.06      278.06     11.85 o 
   4   2  10      861.57      911.75     22.49 o 
   5   2  10       77.84       79.08      9.19 o 
   6   2  10      428.46      387.86     18.88 o 
   7   2  10     1560.05     1611.45     41.06 o 
   8   2  10     1196.04     1244.92     65.48 o 
   9   2  10      359.81      330.56     19.65 o 
  10   2  10        4.09       12.58     11.73 o 
  11   2  10      126.63      113.59     19.31 o 
 -12   3  10      564.35      545.57     39.44 o 
 -11   3  10        5.44        1.17      8.36 o 
 -10   3  10       65.51       28.87     11.95 o 
  -9   3  10       21.52       10.92      7.07 o 
  -8   3  10        9.72       18.71      7.62 o 
  -7   3  10      451.81      376.59     28.68 o 
  -6   3  10     1359.54     1277.78     36.83 o 
  -5   3  10        1.13        0.19      8.75 o 
  -4   3  10      146.27      108.14     15.08 o 
  -3   3  10       82.79       79.25     13.30 o 
  -2   3  10     4103.31     4019.75     49.57 o 
  -1   3  10       65.32       74.53      7.85 o 
   0   3  10      879.90      918.88     24.46 o 
   1   3  10      380.75      346.76     12.28 o 
   2   3  10       21.05       25.20      4.89 o 
   3   3  10     1063.54     1163.89     24.22 o 
   4   3  10     1201.46     1133.18     24.70 o 
   5   3  10        0.88        9.22      8.28 o 
   6   3  10      256.80      260.75     15.63 o 
   7   3  10     1297.02     1362.55     37.23 o 
   8   3  10       10.74        0.00      8.10 o 
   9   3  10        3.83       15.12     10.36 o 
  10   3  10        7.64        0.00      9.71 o 
  11   3  10      527.69      512.56     37.89 o 
 -11   4  10       20.24       24.20      9.32 o 
 -10   4  10      153.71      154.58     15.56 o 
  -9   4  10     2192.11     2417.34     55.02 o 
  -8   4  10     1008.68     1012.16     32.94 o 
  -7   4  10      242.39      204.22     14.56 o 
  -6   4  10     1030.94     1056.27     31.34 o 
  -5   4  10        2.69        5.16      8.93 o 
  -4   4  10        4.50        6.17      9.00 o 
  -3   4  10     7471.96     7528.01    141.46 o 
  -2   4  10      143.69      134.21      8.07 o 
  -1   4  10      626.94      623.70     20.56 o 
   0   4  10       23.62       23.82      5.44 o 
   1   4  10     3411.13     3473.23     45.90 o 
   2   4  10     7784.26     8046.35     81.51 o 
   3   4  10     1235.63     1186.09     23.94 o 
   4   4  10       30.64       27.29      5.53 o 
   5   4  10     1188.38     1221.62     32.05 o 
   6   4  10     1058.55     1117.84     60.06 o 
   7   4  10     1842.96     1839.17     61.16 o 
   8   4  10     1781.83     1847.92     63.94 o 
   9   4  10      321.61      275.53     25.23 o 
  10   4  10      106.05      105.83     17.33 o 
  11   4  10       62.09       33.62     12.09 o 
  12   4  10      324.86      281.10     29.44 o 
 -10   5  10        0.44        0.00     10.11 o 
  -9   5  10       33.78       29.47      8.52 o 
  -8   5  10        3.45        0.00      9.52 o 
  -7   5  10      103.99       99.49     11.65 o 
  -6   5  10     1931.18     1986.82     45.49 o 
  -5   5  10       41.73       22.78      9.45 o 
  -4   5  10       53.51       59.09     12.38 o 
  -3   5  10     1501.61     1504.91     51.46 o 
  -2   5  10      122.01      103.68      7.56 o 
  -1   5  10      219.53      175.02     10.37 o 
   0   5  10     7987.20     8022.33     97.11 o 
   1   5  10       70.34       66.13     20.22 o 
   2   5  10        1.57        1.91      3.54 o 
   3   5  10       11.90        7.11      3.79 o 
   4   5  10      944.97      923.38     18.18 o 
   5   5  10     4236.33     4510.08     55.16 o 
   6   5  10      382.25      355.13     13.31 o 
   7   5  10      161.01      110.93      9.47 o 
   8   5  10        8.00       17.44     10.50 o 
   9   5  10      195.10      145.43     18.61 o 
  10   5  10      139.69      124.89     17.62 o 
  11   5  10      983.91     1002.86     50.58 o 
  12   5  10       33.51       22.70     11.12 o 
 -10   6  10      735.56      737.78     45.56 o 
  -9   6  10      615.33      624.96     34.16 o 
  -8   6  10       17.46        0.00     10.65 o 
  -7   6  10      116.16      109.90     12.34 o 
  -6   6  10       82.33       70.91     10.43 o 
  -5   6  10     1425.95     1521.87     55.42 o 
  -4   6  10     1895.93     1880.58     61.66 o 
  -3   6  10       89.31       97.09     15.01 o 
  -2   6  10      356.22      335.38     20.78 o 
  -1   6  10       52.63       55.19      6.47 o 
   0   6  10      732.76      701.34     16.94 o 
   1   6  10     3212.96     3215.11     41.91 o 
   2   6  10      248.02      231.29      8.55 o 
   3   6  10     6985.60     7355.82    105.52 o 
   4   6  10       60.80       63.14      6.61 o 
   5   6  10      210.20      217.26     12.85 o 
   6   6  10     1193.22     1245.72     30.48 o 
   7   6  10      943.84      930.79     26.58 o 
   8   6  10     2080.94     2240.48     66.80 o 
   9   6  10     1640.56     1676.05     60.10 o 
  10   6  10      129.96      115.41     18.20 o 
  11   6  10       61.46       55.23     14.42 o 
  12   6  10      429.20      346.38     30.96 o 
  13   6  10     1823.16     1949.39     78.07 o 
  -9   7  10       55.66       25.73     11.56 o 
  -8   7  10      534.27      533.72     26.30 o 
  -7   7  10      309.66      336.77     20.38 o 
  -6   7  10      469.23      467.38     23.02 o 
  -5   7  10       48.40       28.42     11.48 o 
  -4   7  10      151.52      149.21     18.00 o 
  -3   7  10      274.13      238.82     21.53 o 
  -2   7  10       11.03        1.04      4.41 o 
  -1   7  10     2469.30     2513.07     35.33 o 
   0   7  10       54.28       52.29      5.45 o 
   1   7  10       69.36       53.05      5.28 o 
   2   7  10      291.90      282.19     12.08 o 
   3   7  10      754.74      799.84     15.83 o 
   4   7  10     5164.00     5404.85     63.22 o 
   5   7  10       82.98       78.62      7.10 o 
   6   7  10       11.39        7.33      8.56 o 
   7   7  10      682.96      749.34     24.02 o 
   8   7  10        0.88        1.86      5.32 o 
   9   7  10       25.68       18.62      6.35 o 
  10   7  10      326.79      281.49     25.53 o 
  11   7  10      100.03       88.83     16.60 o 
  12   7  10      574.51      537.89     38.63 o 
  13   7  10       58.68       58.59     16.97 o 
  -8   8  10      148.99      205.43     24.41 o 
  -7   8  10      185.48      166.67     15.96 o 
  -6   8  10       92.50       68.70     11.58 o 
  -5   8  10       84.09       76.24     14.81 o 
  -4   8  10     2389.72     2655.45     78.17 o 
  -3   8  10      573.52      556.15     32.86 o 
  -2   8  10       63.43       46.49     11.30 o 
  -1   8  10      337.78      293.63     24.16 o 
   0   8  10      575.18      535.47     28.39 o 
   1   8  10      303.88      300.65     15.55 o 
   2   8  10     6087.01     6517.77     96.53 o 
   3   8  10     2580.67     2717.34     53.99 o 
   4   8  10      103.33       83.25      6.60 o 
   5   8  10       58.46       59.28      6.39 o 
   6   8  10        6.67       10.38      5.45 o 
   7   8  10     5026.17     5664.60    141.22 o 
   8   8  10      460.32      440.98     26.28 o 
   9   8  10      305.18      270.25     29.97 o 
  10   8  10     1803.50     1861.09     64.87 o 
  11   8  10       61.53       69.93     14.92 o 
  12   8  10       14.10       18.87     12.38 o 
  13   8  10     1805.23     1926.66     75.44 o 
  -7   9  10      153.88      168.95     22.85 o 
  -6   9  10        3.92        0.00      8.51 o 
  -5   9  10      160.20      100.23     12.29 o 
  -4   9  10       14.71       10.46     11.37 o 
  -3   9  10      403.73      379.69     28.00 o 
  -2   9  10        0.71        0.00      7.67 o 
  -1   9  10        0.83        0.00     12.04 o 
   0   9  10      206.03      163.94     23.87 o 
   1   9  10      532.46      559.52     20.44 o 
   2   9  10       25.80       34.13     11.46 o 
   3   9  10      551.68      534.05     31.70 o 
   4   9  10        0.66        1.54      5.93 o 
   5   9  10     1317.13     1192.82     28.79 o 
   6   9  10      579.39      560.25     20.22 o 
   7   9  10     1001.79     1024.34     28.93 o 
   8   9  10       45.28       28.71     10.16 o 
   9   9  10       73.12       66.00     10.36 o 
  10   9  10     1359.14     1410.15    115.13 o 
  11   9  10      369.79      332.35     27.91 o 
  12   9  10       11.80       35.01     12.33 o 
  13   9  10      103.98       66.33     16.10 o 
  -6  10  10      238.42      218.48     24.70 o 
  -5  10  10       50.57       41.13     11.81 o 
  -4  10  10      694.66      764.00     41.98 o 
  -3  10  10      571.96      562.64     34.81 o 
  -2  10  10      834.45      884.02     31.13 o 
  -1  10  10        2.95        0.00      8.14 o 
   0  10  10      934.14     1026.23     46.57 o 
   1  10  10      269.74      252.11     23.71 o 
   2  10  10      328.94      334.68     16.18 o 
   3  10  10     1341.55     1393.60     34.53 o 
   4  10  10      603.64      722.70     59.38 o 
   5  10  10       17.14       18.81      7.08 o 
   6  10  10     2787.55     3053.33    104.17 o 
   7  10  10       10.61       23.26      6.74 o 
   8  10  10       50.48       53.63      8.63 o 
   9  10  10     3023.51     3359.04    230.19 o 
  10  10  10      100.78       77.83     10.62 o 
  11  10  10      336.23      324.15     38.18 o 
  12  10  10      144.78      107.03     17.83 o 
  13  10  10      268.05      197.78     24.93 o 
  14  10  10      472.62      365.01     33.06 o 
  -5  11  10      618.79      656.25     40.71 o 
  -4  11  10        5.91        0.00     13.01 o 
  -3  11  10       91.82       88.56     17.20 o 
  -2  11  10      208.50      203.40     15.97 o 
  -1  11  10      466.64      479.72     40.21 o 
   0  11  10       64.77       87.32     17.72 o 
   1  11  10       34.28       15.28     12.14 o 
   2  11  10      134.15      142.95     20.14 o 
   3  11  10      113.36      120.78     17.93 o 
   4  11  10        0.53        0.00      7.22 o 
   5  11  10     1365.62     1465.40     64.39 o 
   6  11  10      314.38      319.87     40.21 o 
   7  11  10       33.18       11.83     11.05 o 
   8  11  10      264.96      269.44     25.96 o 
   9  11  10      422.72      445.77     32.67 o 
  10  11  10       20.15       22.21      7.83 o 
  11  11  10       95.88       85.06     19.78 o 
  12  11  10     1467.81     1427.33     58.46 o 
  13  11  10       30.85        2.19     10.50 o 
  14  11  10       52.49       35.29     13.60 o 
  -3  12  10       19.09        0.00     11.27 o 
  -2  12  10      342.19      325.50     20.53 o 
  -1  12  10      747.89      843.58     31.55 o 
   0  12  10      234.89      258.93     26.48 o 
   1  12  10        2.43        0.00     16.43 o 
   2  12  10      502.71      501.38     34.77 o 
   3  12  10      492.73      500.41     34.63 o 
   4  12  10      638.56      693.36     39.59 o 
   5  12  10       49.08       61.20     15.58 o 
   6  12  10      202.81      188.99     24.13 o 
   7  12  10      257.41      265.68     26.62 o 
   8  12  10     2542.10     3114.48     90.87 o 
   9  12  10      147.92      130.78     19.59 o 
  10  12  10      108.21       91.96     18.00 o 
  11  12  10      495.68      533.33     36.51 o 
  12  12  10      373.30      407.07     32.33 o 
  -2  13  10       14.28        0.99     14.42 o 
  -1  13  10     1179.36     1325.30     41.43 o 
   0  13  10       11.90        1.33      9.15 o 
   1  13  10        0.61        0.00     14.10 o 
   2  13  10      415.43      428.63     34.40 o 
   3  13  10        0.97        0.00     11.56 o 
   4  13  10      147.80      164.32     22.97 o 
   5  13  10      882.23      945.10     49.46 o 
   6  13  10       36.11       37.55     13.64 o 
   7  13  10       70.42       98.48     19.36 o 
   8  13  10      356.54      401.10     32.68 o 
   9  13  10       11.43        3.81     12.73 o 
  10  13  10      520.71      548.80     38.78 o 
  11  13  10      506.09      508.45     37.13 o 
  12  13  10       77.58       83.00     19.47 o 
  13  13  10       35.03       36.04     16.65 o 
  -1  14  10      161.56      154.29     24.48 o 
   0  14  10       37.31       51.25     17.61 o 
   1  14  10       77.21       42.24     16.18 o 
   2  14  10     1624.80     1936.29     74.77 o 
   3  14  10      633.08      728.79     45.16 o 
   4  14  10      786.18      872.28     49.18 o 
   5  14  10      831.43      965.40     51.26 o 
   6  14  10       24.15       36.14     16.24 o 
   7  14  10      100.36       90.06     19.20 o 
   8  14  10     1851.57     2363.66     83.97 o 
   9  14  10       70.36       26.98     16.02 o 
  10  14  10      433.26      495.70     38.29 o 
  11  14  10      681.03      748.59     47.07 o 
  12  14  10      155.06      161.49     24.89 o 
  13  14  10        4.48        7.59     15.97 o 
   3  15  10       69.82       48.24     19.34 o 
   4  15  10        1.95        0.00     15.96 o 
   5  15  10      163.55      181.37     27.03 o 
   6  15  10      405.57      395.44     35.90 o 
   7  15  10      182.89      160.89     25.46 o 
   8  15  10        1.74       13.54     14.41 o 
   9  15  10        2.84       17.50     18.14 o 
  10  15  10       36.65       10.90     14.73 o 
  -8 -10  11        9.05        0.00      7.65 o 
  -7 -10  11        0.39        0.00     10.09 o 
  -6 -10  11      229.98      197.38     17.49 o 
  -5 -10  11        3.52       10.17     11.29 o 
  -9  -9  11       97.46       94.01     13.46 o 
  -8  -9  11       37.29       20.38      7.99 o 
  -7  -9  11        1.77        0.00     10.27 o 
  -6  -9  11      117.28      123.45     14.06 o 
  -5  -9  11        0.69        9.50      8.44 o 
  -4  -9  11       10.59        0.00      8.22 o 
  -3  -9  11       27.70       25.58      9.65 o 
  -2  -9  11       49.37       52.10     15.58 o 
  -1  -9  11       24.99       34.97     15.36 o 
 -10  -8  11      259.84      310.55     30.51 o 
  -9  -8  11        0.65        0.00      9.33 o 
  -8  -8  11      150.20      119.74     13.37 o 
  -7  -8  11      129.56       93.23      9.63 o 
  -6  -8  11      152.70      165.66     14.94 o 
  -5  -8  11      312.51      320.29     19.80 o 
  -4  -8  11      257.08      264.86     18.61 o 
  -3  -8  11      137.35      116.98     17.37 o 
  -2  -8  11      153.18      176.19     27.04 o 
  -1  -8  11       41.98       35.69      9.24 o 
   0  -8  11        1.97        0.00     15.45 o 
 -13  -7  11       69.39       56.01     17.53 o 
 -12  -7  11      439.80      452.35     35.63 o 
  -8  -7  11      468.85      499.48     34.88 o 
  -7  -7  11       94.63       93.59      8.88 o 
  -6  -7  11        3.14        0.13      8.25 o 
  -5  -7  11       44.85       35.04      6.47 o 
  -4  -7  11       49.06       30.55      8.15 o 
  -3  -7  11       45.85       42.03      8.82 o 
  -2  -7  11      157.38      167.34     14.97 o 
  -1  -7  11       17.82        7.73      8.83 o 
   0  -7  11       22.33       25.63      9.56 o 
   1  -7  11       81.84       78.89     17.96 o 
 -13  -6  11        5.72        0.00     15.69 o 
 -12  -6  11       23.53       53.74     16.74 o 
 -11  -6  11      104.06      135.12     21.43 o 
 -10  -6  11      265.03      264.79     24.80 o 
  -9  -6  11        2.26        0.00     13.28 o 
  -7  -6  11       35.76       12.39      9.02 o 
  -6  -6  11       71.18       66.81     13.07 o 
  -5  -6  11       20.08       14.92      5.47 o 
  -4  -6  11      121.62      108.18      9.10 o 
  -3  -6  11      464.13      486.61     22.59 o 
  -2  -6  11      117.60      106.62     24.37 o 
  -1  -6  11      212.33      211.09     16.11 o 
   0  -6  11       63.45       60.50     10.38 o 
   1  -6  11      197.89      181.86     22.69 o 
   3  -6  11      505.73      530.65     38.26 o 
   4  -6  11        5.52       19.66     13.30 o 
 -13  -5  11      127.02      119.67     21.29 o 
 -12  -5  11       30.06       32.35     14.83 o 
 -11  -5  11       83.79      105.20     18.85 o 
 -10  -5  11      443.81      439.43     32.30 o 
  -9  -5  11      586.47      643.81     36.57 o 
  -8  -5  11      862.45      869.53     40.13 o 
  -7  -5  11      201.48      157.72     16.99 o 
  -6  -5  11      121.88       95.65      9.63 o 
  -5  -5  11      243.23      208.59     16.79 o 
  -4  -5  11     1194.95     1259.79     85.80 o 
  -3  -5  11       75.76       58.31      6.50 o 
  -2  -5  11      232.53      182.14     14.19 o 
  -1  -5  11      425.67      430.58     21.41 o 
   0  -5  11      265.09      246.55     24.03 o 
   1  -5  11       22.56        3.01      9.64 o 
   2  -5  11        1.55        3.01      6.66 o 
   3  -5  11      341.81      308.33     29.16 o 
   4  -5  11      238.18      224.01     25.54 o 
   5  -5  11        0.08        0.00     11.30 o 
 -13  -4  11       14.27       27.96     15.89 o 
 -12  -4  11       50.97       55.75     16.47 o 
 -11  -4  11     1041.35     1125.71     53.63 o 
 -10  -4  11        2.82       11.30     11.62 o 
  -9  -4  11        1.80        0.21      9.93 o 
  -8  -4  11      938.96     1022.44     44.72 o 
  -7  -4  11      177.15      123.19     16.05 o 
  -6  -4  11       74.33       58.28      7.48 o 
  -5  -4  11       10.12        6.00      5.25 o 
  -4  -4  11     1201.71     1286.87    102.77 o 
  -3  -4  11        3.28       13.60      6.00 o 
  -2  -4  11      128.40      127.03     14.43 o 
  -1  -4  11      129.76      101.80     11.21 o 
   0  -4  11       40.78       50.97      8.34 o 
   1  -4  11       37.24       32.28      7.64 o 
   2  -4  11       38.59       41.94      7.34 o 
   3  -4  11      779.54      784.39     43.15 o 
   4  -4  11        0.40        2.13      9.20 o 
   5  -4  11      143.37      105.67     19.06 o 
   6  -4  11      309.24      319.70     30.31 o 
 -12  -3  11       35.77       33.39     12.79 o 
 -11  -3  11        1.97        0.00     11.84 o 
 -10  -3  11        0.45        0.00     16.51 o 
  -9  -3  11      428.66      464.97     30.88 o 
  -8  -3  11       41.99       35.10     11.46 o 
  -7  -3  11        0.53        5.98      8.47 o 
  -6  -3  11       43.79       26.05      9.02 o 
  -5  -3  11      276.94      268.02     11.67 o 
  -4  -3  11       12.59       15.15      4.46 o 
  -3  -3  11      118.75      103.11      7.30 o 
  -2  -3  11     1366.85     1353.23     38.60 o 
  -1  -3  11       11.76        5.66      6.09 o 
   0  -3  11      122.63       93.20     10.27 o 
   1  -3  11       29.56       35.40      6.57 o 
   2  -3  11       10.76       14.11      5.52 o 
   3  -3  11      455.20      455.75     21.72 o 
   4  -3  11       15.36       18.60      7.81 o 
   5  -3  11      488.62      477.72     34.63 o 
   6  -3  11      198.07      196.19     24.22 o 
   7  -3  11      111.69      104.24     18.95 o 
 -12  -2  11       15.10        0.00     14.54 o 
 -11  -2  11        7.55        6.40     12.32 o 
 -10  -2  11      238.94      192.81     23.02 o 
  -9  -2  11     1355.52     1532.51     58.88 o 
  -8  -2  11        7.01        0.00      8.82 o 
  -7  -2  11      210.28      192.18     19.92 o 
  -6  -2  11      101.48       85.15     13.60 o 
  -5  -2  11        1.03        7.84      7.91 o 
  -4  -2  11     1345.01     1418.64     34.36 o 
  -3  -2  11      212.43      186.03     12.13 o 
  -2  -2  11        2.41        3.33      5.41 o 
  -1  -2  11      257.89      256.90     11.67 o 
   0  -2  11      119.11      109.84     10.74 o 
   1  -2  11      236.06      211.99     12.01 o 
   2  -2  11      428.28      447.48     16.97 o 
   3  -2  11       87.91       79.35     11.64 o 
   4  -2  11       28.92       39.87      8.27 o 
   5  -2  11      138.04      109.56     12.51 o 
   6  -2  11      307.69      279.30     22.55 o 
   7  -2  11       97.59       81.34     17.55 o 
 -12  -1  11        8.19       15.79     11.89 o 
 -11  -1  11       82.59       87.13     16.39 o 
 -10  -1  11       20.67        6.79     11.09 o 
  -9  -1  11       99.38       69.94     14.60 o 
  -8  -1  11       22.74       22.66     11.25 o 
  -7  -1  11      551.30      515.00     30.95 o 
  -6  -1  11      306.46      291.76     22.82 o 
  -5  -1  11       45.20       41.38     10.75 o 
  -4  -1  11      319.12      352.54     17.30 o 
  -3  -1  11      989.49     1061.63     28.53 o 
  -2  -1  11      122.57      108.05      7.98 o 
  -1  -1  11     1269.90     1336.29     27.39 o 
   0  -1  11      475.05      465.71     25.51 o 
   1  -1  11        6.30        3.72      5.86 o 
   2  -1  11       25.50       16.28      5.04 o 
   3  -1  11        3.42        0.00      5.07 o 
   4  -1  11      102.99       91.54      8.68 o 
   5  -1  11      215.16      194.60     14.44 o 
   6  -1  11      177.71      181.61     14.85 o 
   7  -1  11      527.33      515.64     24.63 o 
   8  -1  11       37.60       30.33     12.26 o 
 -12   0  11       79.98       52.82     15.33 o 
 -11   0  11      356.14      350.67     31.36 o 
 -10   0  11        1.46        8.85     12.19 o 
  -9   0  11       52.67       45.65     11.31 o 
  -8   0  11      837.18      820.18     26.64 o 
  -7   0  11      173.08      166.38     11.87 o 
  -6   0  11      110.58       87.92      8.98 o 
  -5   0  11      233.09      219.33     19.48 o 
  -4   0  11      423.23      380.35     23.85 o 
  -3   0  11     1469.66     1529.48     40.58 o 
  -2   0  11     1308.68     1287.75     25.94 o 
  -1   0  11      261.99      265.14     11.48 o 
   0   0  11       28.42       19.47      4.54 o 
   1   0  11      175.29      156.34      9.99 o 
   2   0  11      603.03      649.45     19.52 o 
   3   0  11      126.85      124.06      9.43 o 
   4   0  11     1426.23     1488.72     31.82 o 
   5   0  11       70.67       66.86      9.15 o 
   6   0  11        0.64        0.00      5.88 o 
   7   0  11      154.84      119.93     12.28 o 
   8   0  11        7.47        3.65      7.14 o 
   9   0  11       47.33       43.90      9.47 o 
 -11   1  11      111.53       84.45     12.28 o 
 -10   1  11        6.57        0.00      8.13 o 
  -9   1  11      135.07      119.30     12.25 o 
  -8   1  11      305.94      248.38     15.47 o 
  -7   1  11       45.06       43.18      7.80 o 
  -6   1  11      707.49      675.68     39.83 o 
  -5   1  11       73.54       76.90     13.90 o 
  -4   1  11        0.18        0.00      8.74 o 
  -3   1  11      650.74      631.99     24.72 o 
  -2   1  11     1835.67     1868.66     32.02 o 
  -1   1  11     1305.06     1239.18     25.20 o 
   0   1  11      240.56      215.69     10.60 o 
   1   1  11      945.15      944.72     22.83 o 
   2   1  11      141.78      148.85      9.62 o 
   3   1  11      422.71      410.29     15.67 o 
   4   1  11      125.01      118.96      9.32 o 
   5   1  11       10.66       11.83      5.85 o 
   6   1  11        8.38       11.84      6.09 o 
   7   1  11       35.45       18.33      6.91 o 
   8   1  11      813.78      786.15     30.57 o 
   9   1  11       29.43       21.88      8.75 o 
  10   1  11       26.65       21.54     12.36 o 
 -12   2  11       18.18       10.01     12.63 o 
 -11   2  11      142.27      156.81     15.30 o 
 -10   2  11        2.98        0.00      9.20 o 
  -9   2  11     1077.30     1094.40     39.21 o 
  -8   2  11      131.34      108.17     11.54 o 
  -7   2  11      148.21      139.07     18.28 o 
  -6   2  11       22.50        6.52      9.04 o 
  -5   2  11       71.85       74.31     14.61 o 
  -4   2  11        1.95        8.87      8.75 o 
  -3   2  11     2753.39     2732.34     65.25 o 
  -2   2  11      507.06      542.81     16.34 o 
  -1   2  11      477.61      428.49     14.27 o 
   0   2  11      184.82      149.11     10.91 o 
   1   2  11     2341.09     2403.52     37.83 o 
   2   2  11      876.42      869.43     21.80 o 
   3   2  11      773.93      746.59     20.45 o 
   4   2  11     1179.82     1262.18     35.90 o 
   5   2  11       27.31        3.94      5.38 o 
   6   2  11       43.75       33.64      7.91 o 
   7   2  11      343.57      294.51     27.28 o 
   8   2  11       69.39       55.18     16.79 o 
   9   2  11       68.11       58.06      9.66 o 
  10   2  11      181.67      162.07     15.58 o 
  11   2  11        1.22        1.86     11.50 o 
 -11   3  11        0.73        0.00     19.99 o 
 -10   3  11       17.48        0.54     13.73 o 
  -9   3  11       18.53        0.00      8.79 o 
  -8   3  11      426.79      394.32     38.69 o 
  -7   3  11     2597.87     2813.52     59.33 o 
  -6   3  11      120.13      114.17     16.61 o 
  -5   3  11        0.72        0.00      8.45 o 
  -4   3  11       10.38        0.00      9.61 o 
  -3   3  11        8.10        4.02      9.05 o 
  -2   3  11      627.33      593.67     16.90 o 
  -1   3  11      635.34      591.24     16.66 o 
   0   3  11      721.24      657.37     21.59 o 
   1   3  11      318.75      269.96     11.64 o 
   2   3  11      173.36      165.58      9.55 o 
   3   3  11        8.02       11.78      5.03 o 
   4   3  11      403.05      386.11     15.16 o 
   5   3  11      405.78      348.50     18.21 o 
   6   3  11       18.98       14.73      6.52 o 
   7   3  11      447.76      410.54     24.18 o 
   8   3  11       14.19        0.35      6.46 o 
   9   3  11      119.09      109.72     15.56 o 
  10   3  11       14.55        3.26      7.72 o 
  11   3  11       34.22       16.78      8.02 o 
 -11   4  11      196.83      172.19     24.52 o 
 -10   4  11       70.96       79.01     11.65 o 
  -9   4  11      129.49      132.76     14.07 o 
  -8   4  11       76.10       57.48     10.47 o 
  -7   4  11       26.28       16.51      7.69 o 
  -6   4  11      747.79      790.99     40.19 o 
  -5   4  11       17.65        0.00      8.76 o 
  -4   4  11      621.22      583.38     32.65 o 
  -3   4  11      633.36      650.18     33.10 o 
  -2   4  11      282.21      257.16     11.38 o 
  -1   4  11       99.48       89.73      8.38 o 
   0   4  11     1215.42     1156.93     28.82 o 
   1   4  11        2.15        8.13      4.18 o 
   2   4  11      645.26      603.44     17.13 o 
   3   4  11     2767.73     2751.21     48.01 o 
   4   4  11      244.37      220.16     11.53 o 
   5   4  11        2.15        6.43      5.53 o 
   6   4  11        1.52        1.56      8.83 o 
   7   4  11       39.00       14.06      7.52 o 
   8   4  11     1736.22     1816.72     46.11 o 
   9   4  11      178.38      160.64     21.29 o 
  10   4  11        0.64        0.00     12.27 o 
  11   4  11       25.62       18.48     13.61 o 
 -10   5  11      110.02      111.31     14.19 o 
  -9   5  11        1.17        1.87      8.02 o 
  -8   5  11     1504.80     1560.74     43.72 o 
  -7   5  11      245.85      186.19     15.06 o 
  -6   5  11       34.93       21.35     11.30 o 
  -5   5  11       64.65       36.67     12.56 o 
  -4   5  11      691.93      665.77     35.83 o 
  -3   5  11       11.46        1.80      8.21 o 
  -2   5  11     1533.62     1515.79     27.99 o 
  -1   5  11        0.49        2.50      5.00 o 
   0   5  11        2.18        5.94      5.36 o 
   1   5  11      176.09      189.58     11.62 o 
   2   5  11       25.30       24.07      4.75 o 
   3   5  11      296.68      264.06     11.50 o 
   4   5  11        4.72        4.92      4.83 o 
   5   5  11     2254.10     2400.75     37.90 o 
   6   5  11     1780.00     1825.83     42.45 o 
   7   5  11       26.41       13.71      6.24 o 
   8   5  11       42.33       42.60     11.73 o 
   9   5  11        2.09        3.18      9.82 o 
  10   5  11      133.81      105.00     19.00 o 
  11   5  11        0.50        7.06      9.93 o 
  12   5  11       31.12       15.40     12.28 o 
  -9   6  11      242.23      205.62     30.92 o 
  -8   6  11      252.90      210.56     16.98 o 
  -7   6  11      376.19      353.72     24.99 o 
  -6   6  11      306.55      283.71     18.21 o 
  -5   6  11      222.64      186.25     20.61 o 
  -4   6  11       65.62       60.34     13.12 o 
  -3   6  11      228.51      237.43     21.83 o 
  -2   6  11       16.35       14.59      5.52 o 
  -1   6  11      654.23      612.09     19.53 o 
   0   6  11       13.20       15.02     16.00 o 
   1   6  11      293.55      263.42     13.07 o 
   2   6  11      182.93      139.22      8.26 o 
   3   6  11       59.00       43.00      6.02 o 
   4   6  11      201.87      215.67     10.95 o 
   5   6  11     1488.19     1553.89     29.59 o 
   6   6  11       49.46       28.36      6.80 o 
   7   6  11       79.05       60.18      9.77 o 
   8   6  11       49.64       40.16     11.42 o 
   9   6  11      962.01      973.52     46.91 o 
  10   6  11      114.38       91.38     16.89 o 
  11   6  11        1.67        2.44     10.62 o 
  12   6  11        0.54        0.00     13.22 o 
  -8   7  11      336.64      317.24     21.78 o 
  -7   7  11     1168.25     1295.38     40.76 o 
  -6   7  11      490.41      511.13     24.51 o 
  -5   7  11       15.41       28.60      9.38 o 
  -4   7  11      296.24      269.45     24.40 o 
  -3   7  11      110.42       87.85     14.14 o 
  -2   7  11     1879.89     1893.92     38.47 o 
  -1   7  11       12.49        8.01      4.36 o 
   0   7  11        5.57        0.00      4.36 o 
   1   7  11       67.12       52.07      5.91 o 
   2   7  11       10.89       11.66      8.38 o 
   3   7  11     2313.83     2435.17     34.23 o 
   4   7  11      710.68      655.02     18.27 o 
   5   7  11      198.05      168.66     11.31 o 
   6   7  11       89.49       72.02      6.95 o 
   7   7  11       12.28       15.61      9.44 o 
   8   7  11       11.41        1.01      5.80 o 
   9   7  11     1376.89     1475.80     57.62 o 
  10   7  11      185.55      187.77     22.34 o 
  11   7  11      331.26      293.18     27.87 o 
  12   7  11       55.29       24.67     11.60 o 
  -8   8  11      334.83      350.08     31.17 o 
  -7   8  11      388.71      381.61     23.09 o 
  -6   8  11      171.28      159.46     15.58 o 
  -5   8  11       23.34       15.81     11.00 o 
  -4   8  11      828.68      794.29     41.71 o 
  -3   8  11      259.76      225.74     22.13 o 
  -2   8  11      413.25      451.73     30.38 o 
  -1   8  11      763.40      738.12     31.85 o 
   0   8  11       22.83       18.20      6.25 o 
   1   8  11       68.61       51.40      7.97 o 
   2   8  11      544.96      530.10     15.52 o 
   3   8  11       71.25       48.22      6.70 o 
   4   8  11      238.56      217.91     10.90 o 
   5   8  11     1261.43     1317.34     27.21 o 
   6   8  11        1.95        9.53      6.56 o 
   7   8  11      349.95      312.55     16.47 o 
   8   8  11        8.18        6.80      6.14 o 
   9   8  11     1020.91     1115.64     32.03 o 
  10   8  11        0.75        0.00      9.56 o 
  11   8  11       29.08       23.70     12.66 o 
  12   8  11      257.27      205.77     25.30 o 
  13   8  11      261.30      263.98     28.85 o 
  -7   9  11      182.90      155.32     22.64 o 
  -6   9  11      240.22      215.90     17.83 o 
  -5   9  11      807.86      786.02     43.80 o 
  -4   9  11      126.22       89.88     16.30 o 
  -3   9  11        2.71        0.00     11.77 o 
  -2   9  11      562.22      647.02     37.42 o 
  -1   9  11      146.67      145.53     20.06 o 
   0   9  11       38.67       48.51      8.13 o 
   1   9  11        0.46        0.00      5.80 o 
   2   9  11        0.15        0.00      6.31 o 
   3   9  11       96.19       89.38      9.82 o 
   4   9  11        0.87        0.00      6.18 o 
   5   9  11        2.05        3.24      4.29 o 
   6   9  11      240.39      206.27     10.93 o 
   7   9  11       77.35       67.42     15.33 o 
   8   9  11       23.20       18.31      6.27 o 
   9   9  11      197.22      151.52     12.83 o 
  10   9  11       59.77       28.84     10.74 o 
  11   9  11       22.74        0.00      8.90 o 
  12   9  11      442.51      374.22     31.85 o 
  13   9  11      235.45      200.26     25.05 o 
  -6  10  11       51.10       49.96     15.50 o 
  -5  10  11      614.98      699.94     30.75 o 
  -4  10  11        3.76        9.46     12.42 o 
  -3  10  11      328.50      332.83     28.16 o 
  -2  10  11     3159.99     3589.77     97.09 o 
  -1  10  11        0.54        0.25      9.11 o 
   0  10  11        8.90        0.00     11.00 o 
   1  10  11       15.33        7.61     10.89 o 
   2  10  11      155.90      140.05     11.91 o 
   3  10  11     1609.30     1723.96     73.64 o 
   4  10  11      854.13      860.80     40.82 o 
   5  10  11       99.42       75.99     10.35 o 
   6  10  11       76.35       79.03     10.76 o 
   7  10  11       18.82       20.00      7.83 o 
   8  10  11        3.21        0.00      7.55 o 
   9  10  11      149.14      115.81     27.63 o 
  10  10  11        1.91        0.00      7.45 o 
  11  10  11       28.18        5.23      9.09 o 
  12  10  11      216.85      220.00     25.03 o 
  13  10  11        0.55        0.00     14.29 o 
  -5  11  11      145.29      176.14     24.23 o 
  -4  11  11       14.39       18.82     12.31 o 
  -3  11  11        3.69        0.00     11.14 o 
  -2  11  11       78.62       86.74     16.13 o 
  -1  11  11      279.08      319.52     20.22 o 
   0  11  11     1223.05     1373.91     58.04 o 
   1  11  11      915.85      972.49     47.31 o 
   2  11  11        7.83        0.06     12.41 o 
   3  11  11      100.32       70.50      9.21 o 
   4  11  11       87.54       72.52     18.83 o 
   5  11  11        0.97        0.00      6.75 o 
   6  11  11       26.36       14.52     12.91 o 
   7  11  11      251.77      222.41     15.97 o 
   8  11  11       76.72       60.87     15.02 o 
   9  11  11      165.24      157.26     20.18 o 
  10  11  11      172.42      144.84     20.73 o 
  11  11  11       87.51       61.77     14.34 o 
  12  11  11      239.15      195.02     22.61 o 
  13  11  11      100.86      101.23     18.85 o 
  -4  12  11      163.12      146.43     23.34 o 
  -3  12  11      179.13      163.62     22.28 o 
  -2  12  11      139.66      108.07     18.39 o 
  -1  12  11       67.74       80.26     13.14 o 
   0  12  11       66.89       69.91     18.28 o 
   1  12  11        0.92        0.00     12.40 o 
   2  12  11      620.26      594.68     38.72 o 
   3  12  11       53.47       31.88     14.43 o 
   4  12  11        4.30        0.00     12.88 o 
   5  12  11      131.90       81.03      9.82 o 
   6  12  11        7.91        0.00     13.64 o 
   7  12  11       79.01       70.38     10.58 o 
   8  12  11       81.21       78.81     16.19 o 
   9  12  11       71.66       59.75     16.79 o 
  10  12  11      964.01     1118.90     52.44 o 
  11  12  11        6.24        8.06     12.58 o 
  -2  13  11       51.87       32.38     14.00 o 
  -1  13  11      879.23      963.37     36.41 o 
   0  13  11      174.99      155.20     15.81 o 
   1  13  11        1.32        0.00     15.17 o 
   2  13  11       45.45       52.23     15.50 o 
   3  13  11        1.85        9.75     13.79 o 
   4  13  11      706.06      795.13     45.62 o 
   5  13  11      101.87      105.20     18.94 o 
   6  13  11      175.86      174.01     23.02 o 
   7  13  11      355.05      328.17     23.45 o 
   8  13  11      444.26      460.18     39.69 o 
   9  13  11        2.53        0.00     15.18 o 
  10  13  11      307.80      331.73     31.19 o 
  11  13  11      153.44      150.46     22.61 o 
  12  13  11      129.45      113.18     20.89 o 
   0  14  11       42.96       28.21     10.22 o 
   1  14  11       36.29        0.00     15.07 o 
   2  14  11      402.42      386.15     34.31 o 
   3  14  11      246.41      250.64     28.65 o 
   4  14  11      530.16      569.61     40.67 o 
   5  14  11       44.31       42.36     16.80 o 
   6  14  11       21.42       22.38     15.93 o 
   7  14  11       53.51       35.63     14.04 o 
   8  14  11       92.23      108.49     21.23 o 
   9  14  11       74.56       67.65     19.47 o 
  10  14  11      172.82      157.84     24.00 o 
  11  14  11      283.14      318.84     31.95 o 
  12  14  11       92.95      144.74     24.03 o 
   5  15  11      390.30      362.78     35.00 o 
   6  15  11       99.14      117.24     23.52 o 
   7  15  11      394.89      369.90     36.19 o 
  -8  -9  12       74.37       35.66     12.73 o 
  -7  -9  12       51.86       34.47     12.63 o 
  -6  -9  12       24.80       15.74     20.38 o 
  -5  -9  12       32.70       10.26      8.55 o 
  -4  -9  12      398.01      442.21     35.85 o 
  -9  -8  12      149.37      158.23     16.29 o 
  -8  -8  12      143.59      118.97     13.99 o 
  -7  -8  12      710.59      779.29     31.74 o 
  -6  -8  12      769.27      870.67     32.99 o 
  -5  -8  12       74.56       49.35     10.34 o 
  -4  -8  12      154.93      145.42     15.27 o 
  -3  -8  12      128.64      107.12     24.16 o 
  -2  -8  12      117.54      114.24     14.03 o 
  -1  -8  12      445.32      496.08     37.95 o 
  -9  -7  12       41.36       35.15     15.49 o 
  -8  -7  12      111.39       98.43     18.11 o 
  -7  -7  12      397.17      391.48     22.42 o 
  -6  -7  12      286.13      268.46     14.40 o 
  -5  -7  12      159.02      144.12     14.31 o 
  -4  -7  12      352.36      314.78     20.32 o 
  -3  -7  12       20.07       15.19      7.78 o 
  -2  -7  12      147.63      139.32     15.49 o 
  -1  -7  12        1.07        7.62      8.39 o 
   0  -7  12       62.38       41.31     15.06 o 
 -12  -6  12      586.73      632.55     42.86 o 
 -11  -6  12      431.93      426.58     34.02 o 
  -8  -6  12      656.57      703.02     42.58 o 
  -7  -6  12      276.66      256.95     25.92 o 
  -6  -6  12      628.48      680.20     26.94 o 
  -5  -6  12      123.09      104.66      9.47 o 
  -4  -6  12      482.40      491.00     51.53 o 
  -3  -6  12        8.31       13.09      7.26 o 
  -2  -6  12      641.47      667.86     33.76 o 
  -1  -6  12      547.02      567.68     26.57 o 
   0  -6  12      435.91      473.01     35.41 o 
   1  -6  12      371.07      390.20     33.90 o 
 -12  -5  12      261.32      239.64     28.62 o 
 -11  -5  12      319.47      357.99     31.98 o 
 -10  -5  12        6.44        0.00     11.53 o 
  -9  -5  12       11.37        0.00     10.61 o 
  -7  -5  12      199.07      198.23     22.80 o 
  -6  -5  12        0.70        6.24     10.24 o 
  -5  -5  12      770.11      858.31     70.75 o 
  -4  -5  12        4.09        4.25      6.58 o 
  -3  -5  12      188.54      179.87     14.46 o 
  -2  -5  12      214.75      237.23     16.66 o 
  -1  -5  12       11.63        1.73     11.04 o 
   0  -5  12      121.67       91.51     17.68 o 
   1  -5  12      186.99      158.30     21.75 o 
   2  -5  12      170.86      136.79     20.98 o 
   3  -5  12      218.01      207.06     25.27 o 
 -12  -4  12      519.84      483.38     38.10 o 
 -11  -4  12      285.64      308.40     28.45 o 
 -10  -4  12      142.20      127.41     19.72 o 
  -9  -4  12      100.20       91.98     15.48 o 
  -8  -4  12      752.42      768.03     39.10 o 
  -7  -4  12      990.95     1039.79     44.01 o 
  -6  -4  12     1041.05     1129.81     33.17 o 
  -5  -4  12     1503.24     1646.39     56.35 o 
  -4  -4  12       32.51       27.25      8.09 o 
  -3  -4  12        1.78        0.00     11.79 o 
  -2  -4  12     4587.85     5183.63    121.46 o 
  -1  -4  12     1318.11     1398.58     56.62 o 
   0  -4  12      442.19      433.52     21.44 o 
   1  -4  12        1.78        0.00      7.82 o 
   2  -4  12      185.73      195.77     12.85 o 
   3  -4  12      389.44      348.79     30.62 o 
   4  -4  12      757.00      794.35     46.35 o 
 -12  -3  12      481.88      544.13     39.82 o 
 -11  -3  12       46.10       13.97     11.87 o 
 -10  -3  12      176.43      164.58     21.31 o 
  -9  -3  12      540.44      554.10     35.49 o 
  -8  -3  12        2.41        0.00     11.71 o 
  -7  -3  12       38.59        3.69     10.20 o 
  -6  -3  12      165.30      142.14     12.35 o 
  -5  -3  12        0.44        2.92      6.44 o 
  -4  -3  12      667.03      674.21     25.25 o 
  -3  -3  12      233.02      200.61     20.04 o 
  -2  -3  12       49.36       31.43     10.96 o 
  -1  -3  12       79.73       69.51     14.82 o 
   0  -3  12      251.43      224.40     15.24 o 
   1  -3  12      566.79      599.28     41.77 o 
   2  -3  12      116.11      118.54     10.08 o 
   3  -3  12      106.17      110.97     11.84 o 
   4  -3  12        3.36        0.00     10.19 o 
   5  -3  12       51.40       55.58     15.68 o 
 -12  -2  12      957.11     1228.42     60.90 o 
 -11  -2  12      562.38      605.67     40.87 o 
 -10  -2  12       88.25       93.67     17.44 o 
  -9  -2  12     1331.86     1551.80     60.85 o 
  -8  -2  12      555.62      589.17     35.47 o 
  -7  -2  12      473.81      444.88     29.78 o 
  -6  -2  12     1708.89     1831.12     59.19 o 
  -5  -2  12      276.82      233.58     18.91 o 
  -4  -2  12      268.03      255.23     15.18 o 
  -3  -2  12     1632.30     1681.13     43.94 o 
  -2  -2  12       67.13       64.39      8.17 o 
  -1  -2  12     2102.77     2299.50     49.52 o 
   0  -2  12      568.20      595.93     23.88 o 
   1  -2  12        2.65        6.20      6.89 o 
   2  -2  12     1423.77     1520.41     33.68 o 
   3  -2  12       93.64       78.14      9.45 o 
   4  -2  12      588.34      634.62     26.47 o 
   5  -2  12      905.41      974.88     60.05 o 
   6  -2  12      281.68      254.29     27.85 o 
 -11  -1  12      307.03      300.29     29.52 o 
 -10  -1  12      390.87      373.69     30.83 o 
  -9  -1  12       47.99       32.60     11.97 o 
  -8  -1  12      275.79      210.15     22.14 o 
  -7  -1  12       11.02        7.46     10.61 o 
  -6  -1  12       30.99       20.10     10.90 o 
  -5  -1  12      307.17      270.26     21.74 o 
  -4  -1  12      402.19      379.79     18.23 o 
  -3  -1  12     1278.37     1295.62     46.93 o 
  -2  -1  12       51.83       41.90     14.86 o 
  -1  -1  12     1475.59     1484.74     34.46 o 
   0  -1  12     1047.62     1129.34     33.22 o 
   1  -1  12     1227.61     1288.98     29.37 o 
   2  -1  12      280.49      241.12     13.82 o 
   3  -1  12      192.34      194.05     13.26 o 
   4  -1  12       62.16       55.12      7.38 o 
   5  -1  12      266.66      226.15     16.13 o 
   6  -1  12      211.65      207.05     16.35 o 
   7  -1  12      384.90      415.22     22.93 o 
 -11   0  12      263.75      260.23     28.22 o 
 -10   0  12      274.21      248.15     26.74 o 
  -9   0  12      206.56      237.16     24.71 o 
  -8   0  12       89.71       64.03     15.25 o 
  -7   0  12      672.38      768.74     39.65 o 
  -6   0  12        2.37        0.00      9.11 o 
  -5   0  12     1768.11     1983.84     62.09 o 
  -4   0  12     1520.46     1551.65     52.58 o 
  -3   0  12      367.61      355.79     17.01 o 
  -2   0  12     1181.99     1269.74     26.93 o 
  -1   0  12      493.03      457.37     24.21 o 
   0   0  12      284.02      281.21     23.43 o 
   1   0  12     2462.49     2592.25     57.43 o 
   2   0  12      330.69      305.55     14.16 o 
   3   0  12     1497.02     1555.74     33.26 o 
   4   0  12     2937.75     3243.84     68.50 o 
   5   0  12       77.77       74.77     13.45 o 
   6   0  12      848.24      891.74     37.45 o 
   7   0  12      246.49      214.40     17.05 o 
   8   0  12      123.72       98.88     12.50 o 
 -11   1  12       46.54       32.96     14.94 o 
 -10   1  12      369.30      409.58     33.42 o 
  -9   1  12      135.68      120.15     19.38 o 
  -8   1  12        0.58        0.00      8.13 o 
  -7   1  12        7.49        1.27      6.13 o 
  -6   1  12      205.57      165.56     12.67 o 
  -5   1  12       28.57        9.26      9.13 o 
  -4   1  12      476.64      471.57     23.13 o 
  -3   1  12        1.18        0.00      5.93 o 
  -2   1  12      566.41      570.77     17.50 o 
  -1   1  12       10.43       10.89      4.80 o 
   0   1  12      238.32      221.29     11.14 o 
   1   1  12      465.58      516.21     17.33 o 
   2   1  12      988.31      955.16     24.47 o 
   3   1  12       20.32       13.02      5.64 o 
   4   1  12     1409.05     1442.08     35.22 o 
   5   1  12       46.44       28.06      8.61 o 
   6   1  12      260.15      218.87     16.15 o 
   7   1  12     1462.10     1568.09     43.98 o 
   8   1  12        0.67       19.84      7.91 o 
   9   1  12      132.16      116.94     13.70 o 
  10   1  12       52.93       61.75     17.51 o 
 -11   2  12      327.74      341.69     29.56 o 
 -10   2  12     1379.34     1526.92     46.48 o 
  -9   2  12      195.91      166.57     14.99 o 
  -8   2  12      140.13      160.33     13.88 o 
  -7   2  12      849.93      863.63     64.41 o 
  -6   2  12      465.35      423.01     55.39 o 
  -5   2  12      731.78      772.02     37.99 o 
  -4   2  12       99.54       84.58     14.42 o 
  -3   2  12      886.44      877.66     27.03 o 
  -2   2  12      639.54      708.61     19.61 o 
  -1   2  12     2243.44     2418.06     38.53 o 
   0   2  12     2641.59     2811.95     52.62 o 
   1   2  12       35.37       37.01      6.04 o 
   2   2  12       20.79       16.56      4.99 o 
   3   2  12     2072.51     2275.20     45.99 o 
   4   2  12      106.70      109.53      9.29 o 
   5   2  12     1174.22     1252.25     36.31 o 
   6   2  12      978.56     1016.39     33.53 o 
   7   2  12     1907.15     2008.81     49.64 o 
   8   2  12       56.54       52.42     13.40 o 
   9   2  12      181.57      177.42     23.30 o 
  10   2  12     1349.68     1335.99     61.51 o 
 -11   3  12      345.36      373.51     31.50 o 
 -10   3  12       79.92       68.45     11.10 o 
  -9   3  12      612.99      599.73     37.89 o 
  -8   3  12      102.73       79.53     10.87 o 
  -7   3  12      323.10      315.08     18.33 o 
  -6   3  12      165.51      128.75     17.81 o 
  -5   3  12      293.77      252.43     23.15 o 
  -4   3  12       17.68        3.61      8.53 o 
  -3   3  12       32.80       26.62      7.06 o 
  -2   3  12      644.70      627.31     18.37 o 
  -1   3  12      119.18      111.44      8.36 o 
   0   3  12       28.32       38.00      7.19 o 
   1   3  12        1.91        2.92      4.50 o 
   2   3  12       38.02       32.77      6.79 o 
   3   3  12      808.94      841.76     22.53 o 
   4   3  12        5.83        0.00      4.84 o 
   5   3  12      211.87      198.90     14.73 o 
   6   3  12     1460.87     1554.56     41.56 o 
   7   3  12      254.02      222.44     17.62 o 
   8   3  12      372.21      369.39     21.39 o 
   9   3  12      459.95      473.86     24.99 o 
  10   3  12       11.84       14.15      7.60 o 
  11   3  12      171.82      172.13     24.29 o 
 -10   4  12      489.87      440.04     34.66 o 
  -9   4  12        5.04        0.00     10.06 o 
  -8   4  12     1577.57     1787.22     50.95 o 
  -7   4  12      313.88      299.56     18.42 o 
  -6   4  12     1791.45     1847.92     64.95 o 
  -5   4  12      201.49      198.31     21.06 o 
  -4   4  12      572.54      571.23     33.33 o 
  -3   4  12      678.65      679.34     23.91 o 
  -2   4  12       13.56       10.47      6.00 o 
  -1   4  12     1315.85     1372.40     27.54 o 
   0   4  12     4414.96     4702.99     71.25 o 
   1   4  12     2492.51     2578.21     48.93 o 
   2   4  12      222.27      230.82     11.31 o 
   3   4  12      167.30      184.59     14.58 o 
   4   4  12       58.81       61.40     10.20 o 
   5   4  12      479.99      473.25     21.52 o 
   6   4  12     2357.84     2548.46     54.13 o 
   7   4  12      551.84      527.57     25.46 o 
   8   4  12      211.34      186.36     15.06 o 
   9   4  12     1039.03     1100.41     72.71 o 
  10   4  12       30.41       44.33     10.19 o 
  11   4  12      320.56      302.27     29.81 o 
 -10   5  12        9.86        0.00     14.92 o 
  -9   5  12      149.70      163.59     18.73 o 
  -8   5  12      144.78      116.59     18.10 o 
  -7   5  12      135.96      101.87     12.60 o 
  -6   5  12      378.97      323.53     27.51 o 
  -5   5  12      243.95      232.47     23.00 o 
  -4   5  12      182.11      155.65     18.95 o 
  -3   5  12      596.21      595.56     22.14 o 
  -2   5  12       94.54       77.54      6.96 o 
  -1   5  12      828.64      751.78     23.54 o 
   0   5  12       83.14       93.73      8.88 o 
   1   5  12      102.41       86.93     13.00 o 
   2   5  12      838.99      889.21     21.54 o 
   3   5  12      165.86      154.83     15.83 o 
   4   5  12      431.59      458.21     16.34 o 
   5   5  12      479.83      432.77     20.41 o 
   6   5  12       98.05      104.04     13.50 o 
   7   5  12      793.16      831.51     30.05 o 
   8   5  12      185.93      172.72     21.33 o 
   9   5  12      701.96      681.90     29.18 o 
  10   5  12      267.48      261.00     41.51 o 
  11   5  12      633.99      663.01     30.67 o 
  -9   6  12      215.64      171.48     24.51 o 
  -8   6  12        1.65        0.00      8.19 o 
  -7   6  12      175.81      155.72     14.43 o 
  -6   6  12      721.64      790.06     43.30 o 
  -5   6  12      173.09      132.83     18.82 o 
  -4   6  12     2485.01     2691.84     80.32 o 
  -3   6  12       20.69        9.82      5.33 o 
  -2   6  12      432.81      405.49     17.86 o 
  -1   6  12     3211.69     3458.00     75.61 o 
   0   6  12     2187.29     2337.69     43.91 o 
   1   6  12      798.82      818.78     24.35 o 
   2   6  12      545.69      542.33     16.27 o 
   3   6  12      312.99      305.18     20.27 o 
   4   6  12      466.34      411.16     13.07 o 
   5   6  12     2594.55     2794.09     44.94 o 
   6   6  12      482.93      446.16     16.34 o 
   7   6  12      360.18      315.58     14.84 o 
   8   6  12      740.70      760.66     29.43 o 
   9   6  12       69.41       57.98     10.43 o 
  10   6  12        6.31        0.00     11.73 o 
  11   6  12     1691.39     1907.95     74.86 o 
  -8   7  12      167.13      157.44     15.89 o 
  -7   7  12       94.46       73.69     12.40 o 
  -6   7  12       21.72       11.50      7.89 o 
  -5   7  12       30.23       32.81     11.86 o 
  -4   7  12        2.02        0.83     10.45 o 
  -3   7  12      459.27      389.84     28.44 o 
  -2   7  12       34.69        5.04      9.85 o 
  -1   7  12     2950.60     3190.02     52.39 o 
   0   7  12      496.10      508.82     18.29 o 
   1   7  12      193.52      169.14     11.07 o 
   2   7  12     2734.66     2873.34     50.98 o 
   3   7  12      431.87      422.36     12.73 o 
   4   7  12        0.53        0.12      4.75 o 
   5   7  12        3.05        0.00      5.59 o 
   6   7  12        5.23        0.00      5.10 o 
   7   7  12       94.64       73.40      7.78 o 
   8   7  12      935.31      986.85     40.56 o 
   9   7  12       84.82       78.39     15.43 o 
  10   7  12        1.54        2.09     10.14 o 
  11   7  12        4.59       12.09     10.26 o 
  12   7  12        1.22        2.11     11.64 o 
  -7   8  12      295.45      296.50     20.96 o 
  -6   8  12       67.05       60.69     12.09 o 
  -5   8  12      692.57      759.01     43.17 o 
  -4   8  12      181.99      200.98     22.90 o 
  -3   8  12      235.87      223.99     23.30 o 
  -2   8  12     1638.12     1756.43     63.53 o 
  -1   8  12        6.69        1.88      6.88 o 
   0   8  12      970.13     1010.64     39.90 o 
   1   8  12     1772.64     1848.58     42.15 o 
   2   8  12     2407.91     2656.33     44.11 o 
   3   8  12        5.94        5.87      3.70 o 
   4   8  12      130.48      116.18      8.70 o 
   5   8  12     1250.51     1293.76     27.83 o 
   6   8  12      935.40      920.38     28.03 o 
   7   8  12     1779.76     1926.02     36.39 o 
   8   8  12     1139.76     1206.31     28.65 o 
   9   8  12       67.73       67.56     13.88 o 
  10   8  12      109.84       86.41     17.20 o 
  11   8  12     1743.23     1953.73     73.47 o 
  12   8  12      216.08      154.62     22.70 o 
  -6   9  12       43.45       49.09     13.48 o 
  -5   9  12      183.78      175.52     22.13 o 
  -4   9  12      120.13      149.05     21.05 o 
  -3   9  12        2.04        5.91     11.44 o 
  -2   9  12      342.29      310.31     27.63 o 
  -1   9  12      313.81      259.29     24.62 o 
   0   9  12      782.18      787.98     66.04 o 
   1   9  12     1050.77     1115.80     32.12 o 
   2   9  12       11.15        5.25      7.74 o 
   3   9  12      310.13      290.69     16.91 o 
   4   9  12      103.21       95.38     14.33 o 
   5   9  12        8.87        0.46      6.95 o 
   6   9  12       33.52       22.13      5.75 o 
   7   9  12      145.75      114.73      9.22 o 
   8   9  12       68.09       52.17      7.17 o 
   9   9  12      959.30     1025.88     56.96 o 
  10   9  12      726.11      738.24     41.56 o 
  11   9  12        1.65        0.27      9.59 o 
  12   9  12       12.78        0.00     11.77 o 
  -5  10  12     1039.69     1125.66     55.22 o 
  -4  10  12      215.33      192.03     23.90 o 
  -3  10  12      238.16      239.21     25.53 o 
  -2  10  12      422.91      421.17     32.45 o 
  -1  10  12      155.72      184.23     22.13 o 
   0  10  12      259.46      257.68     25.46 o 
   1  10  12     2153.12     2458.16     50.35 o 
   2  10  12      444.22      464.45     20.71 o 
   3  10  12      184.01      166.12     14.72 o 
   4  10  12     2794.56     3136.04    170.90 o 
   5  10  12      215.93      204.89     15.26 o 
   6  10  12      459.23      434.92     36.47 o 
   7  10  12      931.67      954.42     32.32 o 
   8  10  12      497.29      498.06     18.41 o 
   9  10  12      511.45      520.70     26.00 o 
  10  10  12      239.28      192.52     15.34 o 
  11  10  12        1.47        0.00     12.76 o 
  12  10  12      785.27      765.03     45.02 o 
  13  10  12      246.62      200.62     25.71 o 
  -4  11  12       47.70       29.00     15.06 o 
  -3  11  12       87.14       76.93     18.55 o 
  -2  11  12      336.30      377.12     31.47 o 
  -1  11  12        3.91        0.00     10.22 o 
   0  11  12      233.81      219.35     25.35 o 
   1  11  12      483.01      463.48     34.18 o 
   2  11  12      187.03      172.76     22.92 o 
   3  11  12     1304.30     1446.64     57.58 o 
   4  11  12      756.65      763.50     42.11 o 
   5  11  12      285.16      273.59     42.94 o 
   6  11  12      322.38      293.69     18.48 o 
   7  11  12      540.15      522.47     24.22 o 
   8  11  12       27.77       26.86      8.70 o 
   9  11  12       15.96       13.27     12.16 o 
  10  11  12      152.35      119.64     19.39 o 
  12  11  12        1.14       10.20     11.44 o 
  13  11  12      430.34      303.91     30.29 o 
  -3  12  12      458.88      495.47     37.37 o 
  -2  12  12       12.24       20.27     11.26 o 
  -1  12  12       49.86       61.91     11.64 o 
   0  12  12      771.81      849.00     33.99 o 
   1  12  12      501.57      529.57     38.11 o 
   2  12  12      128.69      125.76     20.95 o 
   3  12  12      882.39      946.52     49.79 o 
   4  12  12        2.32       10.14     14.38 o 
   5  12  12       39.42       37.82      9.32 o 
   6  12  12     1569.80     1744.15    118.26 o 
   7  12  12      102.70       82.31     11.81 o 
   8  12  12      810.56      886.79     54.37 o 
   9  12  12       14.61        7.67      8.16 o 
  10  12  12       27.04       13.63     12.32 o 
  11  12  12      404.84      362.13     31.73 o 
  -2  13  12       14.07       32.11     16.99 o 
  -1  13  12       21.27        5.30     40.15 o 
   0  13  12      329.66      341.29     22.95 o 
   1  13  12       69.49       37.80     16.39 o 
   2  13  12       19.88        3.72     13.13 o 
   3  13  12      266.85      245.66     27.96 o 
   4  13  12      213.10      191.79     25.80 o 
   5  13  12       14.51        7.77     12.40 o 
   6  13  12      251.39      249.09     28.31 o 
   7  13  12       17.09       13.62      7.97 o 
   8  13  12      222.08      201.32     18.59 o 
   9  13  12      128.54      112.93     14.07 o 
  10  13  12        0.43        4.81     13.88 o 
  11  13  12      679.72      779.83     46.30 o 
   0  14  12      215.06      236.21     27.71 o 
   2  14  12      546.31      508.24     40.47 o 
   3  14  12      227.80      212.10     26.11 o 
   4  14  12        7.89       25.52     16.67 o 
   5  14  12      683.14      826.53     49.47 o 
   6  14  12      687.69      851.01     50.09 o 
   7  14  12      257.98      295.38     30.87 o 
   8  14  12        1.49        7.80     14.31 o 
   9  14  12      173.60      215.18     28.30 o 
  10  14  12      662.61      696.96     31.28 o 
  11  14  12       37.62       55.61     19.34 o 
  -8  -8  13        4.36        3.04     11.00 o 
  -5  -8  13        3.11        0.00     12.07 o 
  -4  -8  13      406.47      465.70     36.10 o 
  -8  -7  13      190.23      166.25     22.55 o 
  -7  -7  13       58.21       62.34     13.09 o 
  -6  -7  13       25.49       20.47     12.94 o 
  -5  -7  13        8.61        0.00     10.04 o 
  -4  -7  13      324.03      319.39     21.31 o 
  -3  -7  13       21.34       14.55      8.94 o 
  -2  -7  13      192.10      215.60     26.19 o 
  -9  -6  13       34.78       32.62     15.80 o 
  -8  -6  13       70.95       38.39     16.43 o 
  -7  -6  13       20.88        0.00     12.21 o 
  -6  -6  13      209.60      219.91     24.90 o 
  -5  -6  13      643.40      715.00     74.49 o 
  -4  -6  13        0.51        0.12      7.92 o 
  -3  -6  13        6.10        2.92      7.54 o 
  -2  -6  13      261.20      281.02     28.24 o 
  -1  -6  13      159.74      129.76     21.06 o 
   0  -6  13       39.68       44.72     15.06 o 
 -12  -5  13       45.67       46.94     17.76 o 
 -11  -5  13      160.40      188.03     25.01 o 
  -8  -5  13      125.32      154.66     22.31 o 
  -7  -5  13       15.86       18.71     14.26 o 
  -6  -5  13       11.36        0.00     11.46 o 
  -5  -5  13      151.06      124.77     19.48 o 
  -4  -5  13       60.12       69.94     10.80 o 
  -3  -5  13      114.47      141.49     19.86 o 
  -2  -5  13      122.67      125.84     19.28 o 
  -1  -5  13       55.53       24.65     13.05 o 
   0  -5  13      353.70      305.57     29.89 o 
   1  -5  13      106.49      125.86     20.72 o 
   2  -5  13      177.03      154.62     24.41 o 
 -11  -4  13       41.96       47.54     16.89 o 
 -10  -4  13      121.07      102.29     18.34 o 
  -9  -4  13      221.01      206.75     23.91 o 
  -8  -4  13       45.96       46.50     12.70 o 
  -7  -4  13       96.31       76.07     16.14 o 
  -6  -4  13      508.85      536.99     36.25 o 
  -5  -4  13      185.02      163.01     21.42 o 
  -4  -4  13      578.62      640.56     38.67 o 
  -3  -4  13      243.02      243.43     24.70 o 
  -2  -4  13       47.02       46.59     14.23 o 
  -1  -4  13       60.34       71.58     14.51 o 
   0  -4  13      101.42      112.47     18.19 o 
   1  -4  13     1184.57     1289.39     39.84 o 
   2  -4  13      282.51      291.47     29.07 o 
   3  -4  13       33.02       30.17     12.19 o 
 -11  -3  13      782.93      884.73     49.81 o 
 -10  -3  13       28.56       18.48     11.74 o 
  -9  -3  13        1.71        0.00     13.61 o 
  -8  -3  13       95.75       52.97     13.15 o 
  -7  -3  13      281.67      269.57     24.40 o 
  -6  -3  13        1.78        0.00      7.04 o 
  -5  -3  13      273.92      221.21     23.56 o 
  -4  -3  13       98.06       93.29     15.96 o 
  -3  -3  13      434.65      468.59     31.99 o 
  -2  -3  13      336.17      320.97     28.31 o 
  -1  -3  13       29.34       13.64     11.71 o 
   0  -3  13       56.56       43.10     18.69 o 
   1  -3  13      149.69      129.88     13.37 o 
   2  -3  13        0.21        2.12      7.08 o 
   3  -3  13      287.12      268.95     15.30 o 
   4  -3  13       20.04       15.04     10.98 o 
 -11  -2  13        0.32        0.00     16.11 o 
 -10  -2  13      116.00      119.44     19.29 o 
  -9  -2  13      747.40      753.32     43.35 o 
  -8  -2  13      290.21      286.40     25.49 o 
  -7  -2  13       31.42       29.40     11.86 o 
  -6  -2  13      435.63      434.34     21.27 o 
  -5  -2  13      206.34      210.40     14.89 o 
  -4  -2  13      136.17       99.05     10.59 o 
  -3  -2  13       68.76      105.00     16.76 o 
  -2  -2  13      141.17       96.61     16.20 o 
  -1  -2  13      107.94       95.18     11.11 o 
   0  -2  13      433.28      477.15     22.78 o 
   1  -2  13      100.56       76.12     10.53 o 
   2  -2  13       84.62       80.35      9.24 o 
   3  -2  13       32.36       29.31      6.76 o 
   4  -2  13        1.39        0.00      6.83 o 
   5  -2  13        8.26       31.43      9.00 o 
 -11  -1  13       36.18        0.00     15.13 o 
 -10  -1  13       35.67       13.54     11.33 o 
  -9  -1  13       53.53       60.27     16.37 o 
  -8  -1  13       12.65        0.00     14.52 o 
  -7  -1  13      133.64      125.23     17.85 o 
  -6  -1  13      112.25      104.56     16.15 o 
  -5  -1  13      829.45      849.86     28.87 o 
  -4  -1  13      175.98      155.74     20.55 o 
  -3  -1  13      147.72      150.26     12.60 o 
  -2  -1  13       13.20        7.46      5.72 o 
  -1  -1  13        7.58        7.29      6.31 o 
   0  -1  13        1.60        2.60      6.57 o 
   1  -1  13      188.69      187.31     14.49 o 
   2  -1  13       20.11       17.45      5.82 o 
   3  -1  13      154.80      138.03     14.35 o 
   4  -1  13       15.26       31.99      8.99 o 
   5  -1  13      653.84      677.47     28.90 o 
   6  -1  13        0.13        4.29     11.80 o 
 -11   0  13       55.77       38.54     16.14 o 
 -10   0  13      971.18     1093.00     54.89 o 
  -9   0  13      186.61      177.88     23.06 o 
  -8   0  13        9.83       19.65     13.31 o 
  -7   0  13      315.21      288.57     25.69 o 
  -6   0  13      218.77      199.50     20.99 o 
  -5   0  13      195.01      188.60     14.26 o 
  -4   0  13       10.82        0.91      6.29 o 
  -3   0  13      101.47       82.64      9.45 o 
  -2   0  13        4.37        3.74      4.75 o 
  -1   0  13       13.25        7.57      5.09 o 
   0   0  13      135.97      106.02      8.44 o 
   1   0  13       47.25       60.65      9.26 o 
   2   0  13      599.97      597.72     20.63 o 
   3   0  13        3.59        1.69      5.22 o 
   4   0  13        9.02        8.17      5.64 o 
   5   0  13       56.93       46.38      9.39 o 
   6   0  13       13.47       11.92      8.45 o 
   7   0  13      242.86      235.41     18.08 o 
   8   0  13       83.53       91.20     18.17 o 
 -10   1  13        0.64        0.00     11.78 o 
  -9   1  13       23.04       15.10     11.97 o 
  -8   1  13      182.48      151.76     20.28 o 
  -7   1  13     1055.04     1198.61     52.53 o 
  -6   1  13      364.52      403.50     29.10 o 
  -5   1  13      516.71      524.19     32.81 o 
  -4   1  13      841.10      879.07     28.67 o 
  -3   1  13      214.33      208.05     13.64 o 
  -2   1  13        5.98        5.55      6.65 o 
  -1   1  13       18.71       11.14      4.73 o 
   0   1  13      118.28      104.93      9.80 o 
   1   1  13       15.34       28.58      5.97 o 
   2   1  13       48.64       42.79      7.21 o 
   3   1  13       86.40       72.69      8.10 o 
   4   1  13       29.07       22.38      6.43 o 
   5   1  13       46.28       46.97      9.04 o 
   6   1  13      237.46      209.79     27.45 o 
   7   1  13      244.38      259.38     18.34 o 
   8   1  13       57.92       58.46     16.81 o 
   9   1  13      127.14       68.30     16.03 o 
 -10   2  13       85.05       38.91     15.74 o 
  -9   2  13      128.70      171.22     23.10 o 
  -8   2  13      183.63      159.98     22.32 o 
  -7   2  13      609.45      585.02     31.95 o 
  -6   2  13        1.70       17.07      7.09 o 
  -5   2  13       74.06       56.34     12.93 o 
  -4   2  13      676.46      643.25     24.57 o 
  -3   2  13      210.15      211.63     14.20 o 
  -2   2  13        0.35        0.00      5.04 o 
  -1   2  13     1732.92     1833.67     34.01 o 
   0   2  13      201.68      170.15     10.44 o 
   1   2  13       92.43       85.79     12.30 o 
   2   2  13        0.72        0.00      5.07 o 
   3   2  13      261.59      248.83     13.25 o 
   4   2  13        0.24        1.69      5.45 o 
   5   2  13      705.28      678.22     27.41 o 
   6   2  13       61.70       60.19     10.09 o 
   7   2  13       40.18       28.81     10.44 o 
   8   2  13        1.53        0.00      9.38 o 
   9   2  13      505.31      485.61     35.87 o 
 -10   3  13       63.95       48.23     12.98 o 
  -9   3  13      191.91      157.40     15.19 o 
  -8   3  13       33.69       12.18     10.59 o 
  -7   3  13      113.27       90.70     11.12 o 
  -6   3  13        0.05        0.00     11.10 o 
  -5   3  13      570.90      499.60     32.95 o 
  -4   3  13     1468.75     1652.60     40.15 o 
  -3   3  13       32.85       14.10      6.35 o 
  -2   3  13       43.00       33.93      6.53 o 
  -1   3  13        0.04        0.00      4.88 o 
   0   3  13      582.32      618.95     23.38 o 
   1   3  13      612.83      673.18     39.89 o 
   2   3  13      234.11      204.41     11.84 o 
   3   3  13        5.76        2.78      5.06 o 
   4   3  13       92.54       89.67      9.00 o 
   5   3  13      194.77      190.54     15.00 o 
   6   3  13        5.17        0.00      6.48 o 
   7   3  13      538.20      546.59     25.97 o 
   8   3  13       22.95        7.69      7.68 o 
   9   3  13       32.20       29.19      9.76 o 
  10   3  13        5.76       12.13     11.20 o 
 -10   4  13      168.22      170.08     23.32 o 
  -9   4  13        5.50        2.93     15.21 o 
  -8   4  13      171.06      150.55     14.42 o 
  -7   4  13        2.57        0.00      7.94 o 
  -6   4  13       16.00       17.73     10.06 o 
  -5   4  13      711.48      720.26     39.91 o 
  -4   4  13      326.63      305.01     17.25 o 
  -3   4  13      210.81      195.45     13.61 o 
  -2   4  13     1221.97     1219.23     28.95 o 
  -1   4  13        3.30        6.09      4.65 o 
   0   4  13        0.40        4.85      7.92 o 
   1   4  13      228.06      217.44     13.91 o 
   2   4  13       62.57       41.67      6.32 o 
   3   4  13     1253.37     1304.90     29.06 o 
   4   4  13      659.19      712.03     21.82 o 
   5   4  13       54.46       31.68      7.77 o 
   6   4  13      385.63      344.35     19.81 o 
   7   4  13      410.63      390.67     21.91 o 
   8   4  13       20.81        7.25      7.45 o 
   9   4  13      434.79      407.46     24.76 o 
  10   4  13       13.65        0.00      9.41 o 
  -9   5  13       13.47       29.60     13.99 o 
  -8   5  13       63.54       50.33     10.76 o 
  -7   5  13        6.86        0.00      8.10 o 
  -6   5  13        0.07       14.91     10.13 o 
  -5   5  13      489.05      517.51     34.33 o 
  -4   5  13       47.82       29.41      7.88 o 
  -3   5  13      117.17       98.50     10.44 o 
  -2   5  13       34.98       31.64      6.48 o 
  -1   5  13      155.36      134.04      9.27 o 
   0   5  13      980.27     1015.86     29.21 o 
   1   5  13       11.82        4.95      6.40 o 
   2   5  13       53.90       49.69      7.05 o 
   3   5  13      923.16      945.87     24.01 o 
   4   5  13       44.47       36.43      6.26 o 
   5   5  13      141.03      146.22     12.97 o 
   6   5  13       35.50       26.61      8.22 o 
   7   5  13      109.00      105.96     12.04 o 
   8   5  13       74.76       67.79     10.26 o 
   9   5  13       57.44       56.60     11.52 o 
  10   5  13       23.77        4.56     13.37 o 
  -8   6  13       88.30       92.98     13.52 o 
  -7   6  13      103.65       95.31     13.35 o 
  -6   6  13        1.27        0.00     10.44 o 
  -5   6  13       99.64       79.61     16.51 o 
  -4   6  13      424.37      411.29     19.58 o 
  -3   6  13      974.14      965.22     29.56 o 
  -2   6  13       34.28       26.27      6.82 o 
  -1   6  13       77.10       56.01      7.04 o 
   0   6  13      324.09      262.97     14.72 o 
   1   6  13      205.19      200.29     12.91 o 
   2   6  13     1074.63     1144.78     31.59 o 
   3   6  13       41.40       44.90      7.10 o 
   4   6  13      117.16      108.75      9.07 o 
   5   6  13     1050.92     1089.31     33.12 o 
   6   6  13       24.95       19.98      7.13 o 
   7   6  13      248.10      210.50     31.04 o 
   8   6  13      584.60      595.02     26.85 o 
   9   6  13        4.06        0.00      8.57 o 
  10   6  13        0.80        0.00      8.14 o 
  11   6  13      187.28      158.68     22.74 o 
  -7   7  13        6.45        0.00      8.29 o 
  -6   7  13        1.60       11.06      8.51 o 
  -5   7  13       17.20        0.00     12.98 o 
  -4   7  13      477.58      482.76     33.87 o 
  -3   7  13        8.93        6.34     10.22 o 
  -2   7  13      178.55      118.50     17.35 o 
  -1   7  13       30.29       25.77      5.31 o 
   0   7  13        0.91        0.00      5.53 o 
   1   7  13       22.36        8.07      7.22 o 
   2   7  13      493.14      488.84     19.92 o 
   3   7  13        0.03        5.78      4.66 o 
   4   7  13      125.21      101.76      8.43 o 
   5   7  13     1026.84     1086.53     40.56 o 
   6   7  13      117.15      104.14     10.67 o 
   7   7  13      564.57      535.95     18.92 o 
   8   7  13      331.93      301.20     19.17 o 
   9   7  13       38.58       40.87      9.08 o 
  10   7  13      228.04      213.96     17.88 o 
  11   7  13        1.14        0.00      8.64 o 
  -6   8  13        5.23        0.64     10.11 o 
  -5   8  13       23.84        0.00     12.78 o 
  -4   8  13       59.13       47.27     14.06 o 
  -3   8  13       63.33       41.78     12.84 o 
  -2   8  13      208.45      265.11     24.62 o 
  -1   8  13      139.76      111.53     11.31 o 
   0   8  13       29.93       31.46      9.64 o 
   1   8  13      176.22      130.93     16.12 o 
   2   8  13        0.98        0.00      7.37 o 
   3   8  13        3.53       13.38      5.44 o 
   4   8  13     1548.36     1684.30     50.74 o 
   5   8  13      550.90      508.87     17.84 o 
   6   8  13      251.82      207.06     12.10 o 
   7   8  13      997.20     1040.30     26.72 o 
   8   8  13      257.89      226.26     13.21 o 
   9   8  13       51.05       37.84      9.66 o 
  10   8  13        4.55        0.00     11.30 o 
  11   8  13       33.19        6.60     11.95 o 
  -5   9  13      107.88      104.93     19.82 o 
  -4   9  13       92.06       99.00     18.05 o 
  -3   9  13      445.08      449.24     34.04 o 
  -2   9  13       86.25       56.61     15.11 o 
  -1   9  13        1.88        0.00      9.94 o 
   0   9  13      417.11      454.92     27.53 o 
   1   9  13       12.46        8.47      8.91 o 
   2   9  13       19.48       10.01      6.52 o 
   3   9  13      144.03      127.10     12.62 o 
   4   9  13        1.00        6.37     19.12 o 
   5   9  13        1.78        0.00     33.02 o 
   6   9  13     1062.65     1138.06     27.40 o 
   7   9  13      484.41      527.22     21.61 o 
   8   9  13      726.37      720.77     22.65 o 
   9   9  13      182.82      149.87     16.38 o 
  10   9  13       86.38       69.32     12.95 o 
  11   9  13       23.05        0.00     10.98 o 
  12   9  13        0.08        0.00     14.89 o 
  -4  10  13       41.43       17.32     11.57 o 
  -3  10  13      143.39      121.46     19.44 o 
  -2  10  13        5.78        0.00     11.23 o 
  -1  10  13       72.40       51.94     14.81 o 
   1  10  13      276.92      263.45     16.70 o 
   2  10  13        5.52       13.99      6.38 o 
   3  10  13       52.50       39.96      8.51 o 
   4  10  13      175.70      158.41     13.91 o 
   5  10  13      191.88      143.31     14.06 o 
   6  10  13       76.92       60.65     11.66 o 
   7  10  13      341.01      356.65     39.42 o 
   8  10  13      451.98      448.00     47.10 o 
   9  10  13      491.76      508.08     20.76 o 
  10  10  13      356.97      314.50     20.85 o 
  11  10  13        2.72        0.00     12.65 o 
  12  10  13        0.44        0.00     13.35 o 
  -3  11  13       16.02       11.50     12.45 o 
  -2  11  13      167.83      143.16     22.21 o 
  -1  11  13      188.93      186.28     24.11 o 
   0  11  13       65.41       60.86     16.58 o 
   1  11  13       27.66       26.37     14.24 o 
   2  11  13      112.87       73.43     16.49 o 
   3  11  13        3.18        6.85      9.75 o 
   4  11  13       65.72       43.34      9.47 o 
   5  11  13       39.87       40.41      9.10 o 
   6  11  13      257.95      227.44     22.48 o 
   7  11  13      158.37      147.09     14.75 o 
   8  11  13      838.21      899.71     33.08 o 
   9  11  13      241.35      230.74     34.82 o 
  10  11  13       39.04       29.11     13.85 o 
  -2  12  13       19.08       10.12     12.54 o 
  -1  12  13       19.43       23.58     13.57 o 
   0  12  13      243.59      208.94     22.79 o 
   1  12  13      135.86      142.68     22.32 o 
   2  12  13      115.49      108.99     19.31 o 
   3  12  13      360.40      368.29     32.42 o 
   4  12  13       22.57        5.10     12.24 o 
   5  12  13       40.75       19.12      9.17 o 
   6  12  13        1.14       15.66      7.82 o 
   7  12  13       27.79       30.18     11.50 o 
   8  12  13       11.31        0.00      8.96 o 
   9  12  13      757.72      845.38     67.11 o 
  10  12  13       44.72       42.65     10.18 o 
   0  13  13      543.35      550.20     40.15 o 
   1  13  13       85.54       67.21     17.47 o 
   2  13  13       27.36       25.30     15.89 o 
   3  13  13       45.82       26.49     14.17 o 
   4  13  13        2.53        0.00     19.27 o 
   5  13  13        0.40        0.00     18.45 o 
   6  13  13      212.41      257.73     29.10 o 
   7  13  13      283.93      268.21     36.37 o 
   8  13  13      295.20      275.93     47.78 o 
   9  13  13       18.06       12.01      9.19 o 
  10  13  13        0.03        0.00      9.87 o 
  11  13  13        6.78        0.00     14.21 o 
   5  14  13       49.56       39.33     18.74 o 
   6  14  13       94.66       74.68     18.92 o 
   7  14  13       74.83       66.75     18.29 o 
   8  14  13      194.28      183.93     25.26 o 
  10  14  13       13.44        0.00     15.02 o 
  -8  -7  14       61.97       63.84     18.78 o 
  -6  -6  14        2.51       16.48     13.28 o 
  -5  -6  14        9.37        0.00     12.62 o 
  -4  -6  14      641.60      735.47     46.07 o 
  -3  -6  14       53.25       51.65     16.14 o 
  -8  -5  14        5.94       30.90     16.24 o 
  -7  -5  14       13.89       24.74     12.59 o 
  -6  -5  14      745.87      857.12     48.55 o 
  -5  -5  14      101.26       89.25     18.76 o 
  -4  -5  14       81.05       55.47     16.44 o 
  -3  -5  14        2.97        6.13     11.36 o 
  -2  -5  14       15.03        0.00     14.92 o 
  -1  -5  14      255.18      248.83     28.00 o 
 -11  -4  14       38.11       42.37     16.81 o 
 -10  -4  14      102.08       93.09     19.91 o 
  -8  -4  14       51.42       37.88     14.88 o 
  -7  -4  14      412.85      437.54     35.57 o 
  -6  -4  14      218.13      223.09     25.66 o 
  -5  -4  14       27.80       27.48     13.48 o 
  -4  -4  14      148.72      138.89     20.09 o 
  -3  -4  14     1933.23     2278.48     79.30 o 
  -2  -4  14      398.08      405.66     32.83 o 
  -1  -4  14        1.42        0.00     11.45 o 
   0  -4  14      331.60      334.37     32.00 o 
   1  -4  14        1.54        6.99     11.69 o 
 -11  -3  14       93.69       49.28     16.85 o 
 -10  -3  14        4.23        0.00     14.92 o 
  -9  -3  14        1.37        0.00     15.04 o 
  -8  -3  14        0.73        0.00     15.28 o 
  -7  -3  14        1.19        0.00      7.80 o 
  -6  -3  14      445.39      485.90     35.90 o 
  -5  -3  14       24.63       19.04     10.94 o 
  -4  -3  14      100.07       95.97     17.20 o 
  -3  -3  14      126.72      100.87     18.86 o 
  -2  -3  14       62.06       32.40     12.93 o 
  -1  -3  14       54.49        9.15     10.03 o 
   0  -3  14      354.46      362.88     21.47 o 
   1  -3  14       34.27       31.13     10.96 o 
   2  -3  14       12.56        6.04     17.19 o 
   3  -3  14      133.47      118.16     14.66 o 
 -10  -2  14       91.88       99.58     18.63 o 
  -9  -2  14      129.15      117.50     20.99 o 
  -8  -2  14      810.63      920.12     47.48 o 
  -7  -2  14      816.00      936.68     33.44 o 
  -6  -2  14      231.71      205.53     26.63 o 
  -5  -2  14      272.15      263.65     23.61 o 
  -4  -2  14      815.71      877.94     44.79 o 
  -3  -2  14     2528.82     3014.98     89.23 o 
  -2  -2  14       18.91        5.30     10.83 o 
  -1  -2  14      198.05      202.09     23.45 o 
   0  -2  14      404.66      430.99     43.77 o 
   1  -2  14      175.07      158.91     14.74 o 
   2  -2  14      418.04      447.96     51.74 o 
   3  -2  14      525.75      550.84     29.05 o 
   4  -2  14      207.58      203.15     17.25 o 
 -10  -1  14      265.85      220.52     26.67 o 
  -9  -1  14       28.67       16.54     12.74 o 
  -8  -1  14       35.58       10.60     12.13 o 
  -7  -1  14      599.72      597.47     36.76 o 
  -6  -1  14      127.34       96.71     11.59 o 
  -5  -1  14      544.62      564.29     24.48 o 
  -4  -1  14      795.72      765.49     27.96 o 
  -3  -1  14      904.42      971.36     45.01 o 
  -2  -1  14       10.09        6.57      9.04 o 
  -1  -1  14      307.78      295.14     28.98 o 
   0  -1  14     1078.10     1197.00     37.23 o 
   1  -1  14        1.54        0.00      7.95 o 
   2  -1  14      177.39      187.96     13.11 o 
   3  -1  14        3.85        7.46      7.69 o 
   4  -1  14        1.32        0.08      7.39 o 
   5  -1  14      325.03      349.93     21.73 o 
   6  -1  14      176.28      136.77     21.03 o 
 -10   0  14      488.63      522.68     39.44 o 
  -9   0  14      173.28      154.85     21.71 o 
  -8   0  14       18.95       21.47     11.65 o 
  -7   0  14     1078.36     1099.92     50.81 o 
  -6   0  14      995.10     1051.53     46.90 o 
  -5   0  14      226.84      210.11     15.47 o 
  -4   0  14     1241.78     1396.08     82.32 o 
  -3   0  14       89.62       88.29     10.63 o 
  -2   0  14       63.57       50.84     12.43 o 
  -1   0  14     1341.96     1462.65     31.42 o 
   0   0  14      510.41      487.50     25.90 o 
   1   0  14      284.45      274.40     18.03 o 
   2   0  14      619.76      625.44     26.10 o 
   3   0  14      853.26      962.80     27.94 o 
   4   0  14      390.22      414.76     19.00 o 
   5   0  14      390.78      365.31     60.52 o 
   6   0  14       61.82       63.54     11.49 o 
   7   0  14      120.42      100.33     18.30 o 
  -9   1  14        0.28        0.00     12.04 o 
  -8   1  14       43.48       28.91     12.98 o 
  -7   1  14       11.55        7.75     10.09 o 
  -6   1  14      392.80      419.12     30.82 o 
  -5   1  14      611.39      608.66     25.40 o 
  -4   1  14      271.66      226.10     15.57 o 
  -3   1  14       29.37       37.87      7.99 o 
  -2   1  14       66.85       63.96      7.72 o 
  -1   1  14      736.47      716.44     26.31 o 
   0   1  14       42.77       33.89      9.99 o 
   1   1  14        3.17        0.00      8.30 o 
   2   1  14     2312.23     2591.58     46.19 o 
   3   1  14       25.55        3.63      9.68 o 
   4   1  14       91.65       91.72      9.91 o 
   5   1  14       22.49       27.31      8.17 o 
   6   1  14      263.07      235.19     18.18 o 
   7   1  14       50.17       45.53     10.57 o 
   8   1  14       44.29       37.02     15.30 o 
  -9   2  14       31.53       50.65     16.75 o 
  -8   2  14     2234.83     2749.97     88.90 o 
  -7   2  14      144.67      145.40     20.80 o 
  -6   2  14        7.42        0.00     11.39 o 
  -5   2  14      478.34      440.78     21.82 o 
  -4   2  14        1.69        0.00      7.73 o 
  -3   2  14      892.46      967.42     30.68 o 
  -2   2  14     3259.73     3598.22     53.16 o 
  -1   2  14      209.25      189.54     11.26 o 
   0   2  14      111.41       81.10      8.18 o 
   1   2  14      555.30      552.72     33.70 o 
   2   2  14      482.36      467.90     18.38 o 
   3   2  14     1372.34     1491.99     33.90 o 
   4   2  14      395.47      396.22     17.86 o 
   5   2  14     1967.39     2173.02     73.49 o 
   6   2  14        2.11        1.63      7.39 o 
   7   2  14      104.62      100.53     12.94 o 
   8   2  14      275.26      221.78     25.30 o 
  -9   3  14       80.18       88.78     18.77 o 
  -8   3  14      216.42      173.25     23.62 o 
  -7   3  14        9.83        0.00     11.99 o 
  -6   3  14      261.04      253.78     25.44 o 
  -5   3  14      387.56      396.34     20.82 o 
  -4   3  14       55.55       46.23     13.36 o 
  -3   3  14        3.02        0.00      7.45 o 
  -2   3  14       90.21       98.57      9.18 o 
  -1   3  14        0.96        0.00      5.62 o 
   0   3  14      209.74      152.17      9.77 o 
   1   3  14     2159.04     2352.43     51.01 o 
   2   3  14        4.29        0.00      5.80 o 
   3   3  14        1.96        0.00      5.26 o 
   4   3  14      908.92      913.24     26.34 o 
   5   3  14       27.41       34.58     14.10 o 
   6   3  14      646.32      617.21     27.91 o 
   7   3  14        0.79        0.00      8.60 o 
   8   3  14        0.46        0.00      8.32 o 
   9   3  14        8.41        0.00     11.10 o 
  -9   4  14      341.52      321.04     29.61 o 
  -8   4  14     1195.13     1359.82     99.95 o 
  -7   4  14      112.84      122.71     14.09 o 
  -6   4  14      221.79      232.92     25.16 o 
  -5   4  14       59.90       55.41     14.45 o 
  -4   4  14       42.92       29.20      7.20 o 
  -3   4  14      569.06      596.31     32.16 o 
  -2   4  14     2190.83     2462.18     42.51 o 
  -1   4  14      351.38      311.56     14.06 o 
   0   4  14      145.63      107.69     23.71 o 
   1   4  14      539.39      581.94     23.84 o 
   2   4  14      710.28      729.64     21.88 o 
   3   4  14       63.63       47.94      6.84 o 
   4   4  14     2519.90     2866.96     75.96 o 
   5   4  14      788.62      809.15     30.36 o 
   6   4  14       32.47       11.19      6.38 o 
   7   4  14      107.07       69.43     10.76 o 
   8   4  14        6.90       11.26      7.35 o 
   9   4  14     1013.79     1156.45     40.91 o 
  -9   5  14      354.14      334.08     31.56 o 
  -8   5  14      120.03      112.50     14.49 o 
  -7   5  14       12.06        0.00     10.07 o 
  -6   5  14       32.18       27.99     11.38 o 
  -5   5  14       40.01       23.51     12.01 o 
  -4   5  14       92.48       65.17      9.69 o 
  -3   5  14      261.61      242.55     17.05 o 
  -2   5  14      144.83      141.04     17.59 o 
  -1   5  14        1.23        0.00      5.29 o 
   0   5  14      540.86      532.18     22.07 o 
   1   5  14      138.87      135.72     11.76 o 
   2   5  14        7.61        6.07      6.51 o 
   3   5  14       48.31       43.83      6.86 o 
   4   5  14       35.68       31.43      6.52 o 
   5   5  14      374.95      375.77     27.71 o 
   6   5  14        4.48        0.00      7.69 o 
   7   5  14      839.37      880.82     58.98 o 
   8   5  14      236.97      230.92     19.30 o 
   9   5  14      263.25      258.18     20.09 o 
  -8   6  14        1.37       29.39     14.07 o 
  -7   6  14       28.60       28.89     17.76 o 
  -6   6  14      917.10     1103.00     54.28 o 
  -5   6  14       13.38       13.43     11.65 o 
  -4   6  14      224.18      204.37     15.17 o 
  -3   6  14      567.25      567.31     23.38 o 
  -2   6  14     1251.92     1381.25     36.59 o 
  -1   6  14      215.61      180.68     11.04 o 
   0   6  14      332.44      338.43     31.56 o 
   1   6  14      135.55       91.76      9.70 o 
   2   6  14      434.55      459.58     20.86 o 
   3   6  14      955.52      943.23     24.57 o 
   4   6  14      110.05      103.54     14.10 o 
   5   6  14        1.74        2.50      6.49 o 
   6   6  14      621.77      627.22     26.68 o 
   7   6  14        2.66        2.65      7.10 o 
   8   6  14      809.42      866.04     33.58 o 
   9   6  14      230.59      201.55     17.74 o 
  10   6  14       85.18       79.48     18.76 o 
  -7   7  14        4.95       17.29     13.64 o 
  -6   7  14      311.03      313.94     30.57 o 
  -5   7  14       28.03       15.74     11.29 o 
  -4   7  14        6.38       27.54     11.49 o 
  -3   7  14      567.69      602.17     37.80 o 
  -2   7  14        0.68        0.00     13.05 o 
  -1   7  14       49.16       23.11      7.40 o 
   0   7  14      542.51      533.44     21.34 o 
   1   7  14      865.59      946.15     29.10 o 
   2   7  14       41.99       26.07      6.84 o 
   3   7  14      193.92      184.27     10.81 o 
   4   7  14      201.65      150.19     24.26 o 
   5   7  14       29.17        8.82     13.35 o 
   6   7  14        9.20       10.93      8.13 o 
   7   7  14     2039.92     2215.47     53.15 o 
   8   7  14       46.81       46.17      9.78 o 
   9   7  14       14.53        0.00      7.86 o 
  10   7  14       20.19        5.38     13.12 o 
  -6   8  14        8.67        7.22     11.96 o 
  -5   8  14      198.54      182.09     23.23 o 
  -4   8  14      775.68      824.00     46.64 o 
  -3   8  14      244.97      240.96     25.98 o 
  -2   8  14     1009.44     1104.78     52.70 o 
  -1   8  14      606.22      594.96     25.12 o 
   0   8  14      590.06      598.46     33.78 o 
   1   8  14      391.56      388.79     27.65 o 
   2   8  14      286.66      276.17     23.74 o 
   3   8  14       79.73       48.31      7.92 o 
   4   8  14      599.63      599.90     23.91 o 
   5   8  14      107.25       92.34      9.88 o 
   6   8  14      547.33      542.99     19.52 o 
   7   8  14      194.95      181.91     13.64 o 
   8   8  14      222.59      210.78     16.85 o 
   9   8  14      130.21      113.13     15.51 o 
  10   8  14     1692.30     1907.03     53.41 o 
  11   8  14      186.58      182.29     24.63 o 
  -4   9  14     1466.79     1816.69     72.35 o 
  -3   9  14        0.20        0.00     17.56 o 
  -2   9  14       14.49        0.00     16.02 o 
  -1   9  14      119.18       76.59     16.48 o 
   0   9  14       21.76       20.54     10.38 o 
   1   9  14      970.24     1023.46     44.47 o 
   2   9  14       11.94        3.19      8.23 o 
   3   9  14        9.70        0.00      8.61 o 
   4   9  14      140.01      125.84     33.76 o 
   5   9  14      411.02      370.53     20.50 o 
   6   9  14       19.89        0.00      8.83 o 
   7   9  14       91.63       60.03      7.92 o 
   8   9  14       37.62       24.18      6.74 o 
   9   9  14      115.06       98.07     12.87 o 
  10   9  14       39.98       26.17      8.98 o 
  11   9  14       15.50       10.58     11.56 o 
  -3  10  14      219.35      219.18     26.66 o 
  -2  10  14        3.15        0.00     13.79 o 
  -1  10  14     2355.65     2882.67     91.52 o 
   1  10  14        5.84       11.10      8.70 o 
   2  10  14        2.83        0.00      7.48 o 
   3  10  14      160.61      160.77     14.69 o 
   4  10  14      971.10      992.39     49.01 o 
   5  10  14      728.66      725.38     29.03 o 
   6  10  14     1182.49     1271.84     61.10 o 
   7  10  14      212.79      214.14     16.85 o 
   8  10  14      123.90      103.05     13.29 o 
   9  10  14      329.52      305.35     31.41 o 
  10  10  14      530.43      477.54     25.92 o 
  11  10  14        6.35        0.00     10.18 o 
  -2  11  14      350.55      329.58     32.37 o 
  -1  11  14      201.74      232.79     26.65 o 
   0  11  14       47.51       22.28     13.63 o 
   1  11  14       73.55       34.07     14.37 o 
   2  11  14       18.16       24.41     13.42 o 
   3  11  14      483.81      469.81     30.25 o 
   4  11  14        1.93       10.66      7.20 o 
   5  11  14        3.58        0.00      7.00 o 
   6  11  14      768.84      830.63     56.80 o 
   7  11  14      220.17      202.91     16.81 o 
   8  11  14      248.56      227.41     25.61 o 
   9  11  14      263.47      275.53     20.04 o 
  10  11  14      120.85       78.41     18.57 o 
   0  12  14       38.78       45.31     16.55 o 
   1  12  14      492.20      604.75     42.76 o 
   2  12  14        8.78        4.04     12.82 o 
   3  12  14      674.09      725.64     45.73 o 
   4  12  14      181.82      164.17     24.05 o 
   5  12  14       89.48       83.99     12.77 o 
   6  12  14     1147.64     1378.99     63.39 o 
   7  12  14      415.64      381.02     22.76 o 
   8  12  14       22.89       15.35      8.86 o 
   9  12  14      388.66      384.53     23.75 o 
  10  12  14      177.84      149.40     16.06 o 
   3  13  14        1.27        0.00     17.26 o 
   4  13  14       40.26       45.79     16.81 o 
   5  13  14        5.18       19.19     16.17 o 
   6  13  14      160.39      186.01     25.99 o 
   7  13  14        0.57        0.00      9.36 o 
   8  13  14      175.05      147.70     16.57 o 
   9  13  14      279.18      280.61     32.18 o 
  10  13  14        9.11        0.34     15.04 o 
  -6  -4  15      139.34      145.19     23.63 o 
  -5  -4  15      192.45      188.40     24.77 o 
  -4  -4  15        1.71        0.00     14.21 o 
  -3  -4  15       30.18       17.03     11.85 o 
  -2  -4  15      176.07      214.34     26.03 o 
 -10  -3  15      134.58      149.64     22.69 o 
  -9  -3  15       85.64       50.77     16.37 o 
  -7  -3  15       23.34        1.30     13.36 o 
  -6  -3  15      100.44       80.48     17.78 o 
  -5  -3  15       11.04        3.27     12.01 o 
  -4  -3  15       36.14       25.46     13.50 o 
  -3  -3  15       55.81       47.38     13.67 o 
  -2  -3  15      109.30      117.72     20.28 o 
  -1  -3  15      474.50      560.12     38.76 o 
   0  -3  15       25.57       27.23     13.17 o 
   1  -3  15       83.13       92.86     16.95 o 
   2  -3  15        0.28        0.00     11.17 o 
 -10  -2  15        1.04        0.00     14.96 o 
  -9  -2  15        0.51        0.00     13.41 o 
  -8  -2  15        2.08        1.12      8.96 o 
  -7  -2  15      834.81      910.01     70.28 o 
  -6  -2  15       48.76       50.06     14.73 o 
  -5  -2  15      107.00      134.36     20.92 o 
  -4  -2  15      124.64      126.20     20.52 o 
  -3  -2  15       55.17       35.32     13.10 o 
  -2  -2  15      351.04      335.39     30.95 o 
  -1  -2  15     1061.65     1306.86     58.44 o 
   0  -2  15       14.38       21.27      8.01 o 
   1  -2  15      231.22      242.56     18.34 o 
   2  -2  15       18.30       21.40      9.48 o 
   3  -2  15      352.74      322.71     30.04 o 
   4  -2  15        3.95       33.10     13.65 o 
  -9  -1  15       83.05       98.52     18.45 o 
  -8  -1  15       11.78        0.00     12.85 o 
  -7  -1  15       45.08       43.04     26.23 o 
  -6  -1  15        1.83        0.00     14.30 o 
  -5  -1  15      598.16      698.61     46.16 o 
  -4  -1  15        5.65        4.90     10.79 o 
  -3  -1  15      126.94       89.83     17.69 o 
  -2  -1  15       17.19        0.00     10.59 o 
  -1  -1  15      272.18      267.53     18.58 o 
   0  -1  15      184.00      185.29     16.14 o 
   1  -1  15       15.17        0.00      8.02 o 
   2  -1  15      712.50      776.83     43.57 o 
   3  -1  15      363.74      399.76     27.50 o 
   4  -1  15       28.67       25.57     13.21 o 
   5  -1  15        5.51        0.00     12.89 o 
  -9   0  15      106.80       73.52     19.02 o 
  -8   0  15      224.07      263.96     26.92 o 
  -7   0  15        3.72        0.00      8.31 o 
  -6   0  15       57.38       69.15     11.43 o 
  -5   0  15       85.35       85.72     21.91 o 
  -4   0  15        0.43        2.45      7.07 o 
  -3   0  15       69.12       58.55     10.07 o 
  -2   0  15       24.81        1.61      9.37 o 
  -1   0  15      183.28      160.77     14.52 o 
   0   0  15      149.93      134.79     22.23 o 
   1   0  15        0.89        7.19     11.84 o 
   2   0  15        6.29        4.02      7.75 o 
   3   0  15      102.41       84.03     13.61 o 
   4   0  15       16.42       19.86      7.05 o 
   5   0  15     1076.50     1149.25     55.19 o 
   6   0  15      149.50      134.86     21.64 o 
  -9   1  15       58.89       30.61     15.25 o 
  -8   1  15        0.20        0.00     14.52 o 
  -7   1  15       81.34       55.85     15.41 o 
  -6   1  15      543.26      564.53     26.36 o 
  -5   1  15       30.13       18.15      8.66 o 
  -4   1  15        2.16        0.85      7.14 o 
  -3   1  15      145.82      137.18     13.70 o 
  -2   1  15        8.77        0.00     12.06 o 
  -1   1  15      488.23      499.58     18.75 o 
   0   1  15      241.48      214.72     16.76 o 
   1   1  15      184.23      166.61     14.93 o 
   2   1  15       78.43       83.86     11.80 o 
   3   1  15       96.36       83.62      9.84 o 
   4   1  15       15.11       10.94      9.12 o 
   5   1  15       40.48       23.74      8.29 o 
   6   1  15        6.70       33.79     13.71 o 
  -8   2  15       34.01       26.33     13.26 o 
  -7   2  15       50.60       56.19     16.10 o 
  -6   2  15      255.94      253.88     18.29 o 
  -5   2  15      146.12      124.24     13.31 o 
  -4   2  15       10.45       10.17      6.83 o 
  -3   2  15      127.27      132.03     13.30 o 
  -2   2  15       70.85       53.09      9.36 o 
  -1   2  15        4.51        0.00      6.15 o
[truncated: 24,852 more chars]
